# Supplementary material for: 2-(4-Methyl­phen­oxy)-5-nitro­pyridine
Source: Acta Crystallogr Sect E Struct Rep Online. 2011 Oct 29;67(Pt 11):o3077. doi: 10.1107/S1600536811044047 (PMC3247466; doi:10.1107/S1600536811044047)
Supplement: Supplementary file 1 [file e-67-o3077-sup1.cif]

##############################################################################
#                                                                            #
# This CIF contains the data in a paper accepted for publication in          #
# Acta Crystallographica Section E. It conforms to the requirements of       #
# Notes for Authors for Acta Crystallographica Section E, and has been       #
# peer reviewed under the auspices of the IUCr Commission on Journals.       #
#                                                                            #
# Full details of the Crystallographic Information File format               #
# are given in the paper "The Crystallographic Information File (CIF):       #
# a New Standard Archive File for Crystallography" by S. R. Hall, F. H.      #
# Allen and I. D. Brown [Acta Cryst. (1991), A47, 655-685].                  #
#                                                                            #
# The current version of the core CIF dictionary is obtainable from          #
# ftp://ftp.iucr.org/pub/cif_core.dic.                                       #
#                                                                            #
# Software is freely available for graphical display of the structure(s)     #
# in this CIF. For information consult the CIF software page                 #
# http://www.iucr.org/resources/cif/software.                                #
#                                                                            #
# This file may be used for bona fide research purposes within the           #
# scientific community so long as proper attribution is given to the journal # 
# article from which it was obtained.                                        #
#                                                                            #
##############################################################################
data_global
_audit_creation_method     SHELXL-97
_journal_date_recd_electronic     2011-10-24
_journal_date_accepted     2011-10-24
_journal_name_full     'Acta Crystallographica, Section E'
_journal_year     2011
_journal_volume     67
_journal_issue     11
_journal_page_first     o3077
_journal_page_last     o3077
_journal_paper_category     QO
_journal_coeditor_code     HG5116
_publ_contact_author_name     ' Edward RT Tiekink '
_publ_contact_author_address
;
Department of Chemistry, University of Malaya,
50603 Kuala Lumpur, Malaysia
;
_publ_contact_author_email
;
edward.tiekink@gmail.com
;
_publ_contact_author_fax     ' +60 3 7967 4193 '
_publ_contact_author_phone     ' +60 3 7967 6775 '
_publ_section_title
;
2-(4-Methylphenoxy)-5-nitropyridine
;
loop_
    _publ_author_name
    _publ_author_footnote
    _publ_author_address
    'Nasir, Shah Bakhtiar' .
;
Department of Chemistry
University of Malaya
50603 Kuala Lumpur
Malaysia
;
    'Zainal Abidin Fairuz' .
;
Department of Chemistry
University of Malaya
50603 Kuala Lumpur
Malaysia
;
    'Abdullah, Zanariah'
;
Additional correspondence author, e-mail: zana@um.edu.my.
;
;
Department of Chemistry
University of Malaya
50603 Kuala Lumpur
Malaysia
;
    'Ng, Seik Weng' .
;
Department of Chemistry, University of Malaya,
50603 Kuala Lumpur, Malaysia and Chemistry Department, Faculty of
Science, King Abdulaziz University, PO Box 80203 Jeddah, Saudi Arabia
;
    'Tiekink, Edward R. T.' .
;
Department of Chemistry
University of Malaya
50603 Kuala Lumpur
Malaysia
;
data_I
_chemical_name_systematic
;
2-(4-Methylphenoxy)-5-nitropyridine
;
_chemical_name_common     5-nitro-2-(p-tolyloxy)pyridine
_chemical_formula_moiety     'C12 H10 N2 O3'
_chemical_formula_sum     'C12 H10 N2 O3'
_chemical_formula_iupac     'C12 H10 N2 O3'
_chemical_formula_weight     230.22
_chemical_melting_point     ?
_symmetry_cell_setting     orthorhombic
_symmetry_space_group_name_H-M     'P b c a'
_symmetry_space_group_name_Hall     '-P 2ac 2ab'
loop_
    _symmetry_equiv_pos_as_xyz
    'x, y, z'
    '-x+1/2, -y, z+1/2'
    '-x, y+1/2, -z+1/2'
    'x+1/2, -y+1/2, -z'
    '-x, -y, -z'
    'x-1/2, y, -z-1/2'
    'x, -y-1/2, z-1/2'
    '-x-1/2, y-1/2, z'
_cell_length_a     7.2818(18)
_cell_length_b     11.977(2)
_cell_length_c     25.362(5)
_cell_angle_alpha     90.00
_cell_angle_beta     90.00
_cell_angle_gamma     90.00
_cell_volume     2211.9(8)
_cell_formula_units_Z     8
_cell_measurement_reflns_used     1038
_cell_measurement_theta_min     3.212
_cell_measurement_theta_max     19.650
_cell_measurement_temperature     293(2)
_exptl_crystal_description     Block
_exptl_crystal_colour     Colourless
_exptl_crystal_size_max     0.20
_exptl_crystal_size_mid     0.18
_exptl_crystal_size_min     0.07
_exptl_crystal_density_diffrn     1.383
_exptl_crystal_density_meas     ?
_exptl_crystal_density_method     'not measured'
_exptl_crystal_F_000     960
_exptl_absorpt_coefficient_mu     0.102
_exptl_absorpt_correction_type     multi-scan
_exptl_absorpt_process_details     '(SADABS; Sheldrick, 1996)'
_exptl_absorpt_correction_T_min     0.6699
_exptl_absorpt_correction_T_max     0.7457
_diffrn_ambient_temperature     293(2)
_diffrn_radiation_type     MoK\a
_diffrn_radiation_wavelength     0.71073
_diffrn_radiation_source     'fine-focus sealed tube'
_diffrn_radiation_monochromator     graphite
_diffrn_measurement_device_type     'Bruker SMART APEX'
_diffrn_measurement_method     '\w scans'
_diffrn_detector_area_resol_mean     ?
_diffrn_reflns_number     15887
_diffrn_reflns_av_R_equivalents     0.0741
_diffrn_reflns_av_sigmaI/netI     0.0389
_diffrn_reflns_theta_min     1.61
_diffrn_reflns_theta_max     24.98
_diffrn_reflns_theta_full     24.98
_diffrn_measured_fraction_theta_max     1.000
_diffrn_measured_fraction_theta_full     1.000
_diffrn_reflns_limit_h_min     -8
_diffrn_reflns_limit_h_max     8
_diffrn_reflns_limit_k_min     -14
_diffrn_reflns_limit_k_max     14
_diffrn_reflns_limit_l_min     -30
_diffrn_reflns_limit_l_max     30
_diffrn_standards_number     0
_diffrn_standards_interval_count     0
_diffrn_standards_interval_time     0
_diffrn_standards_decay_%     0
_reflns_number_total     1951
_reflns_number_gt     1089
_reflns_threshold_expression     I>2\s(I)
_refine_ls_structure_factor_coef     Fsqd
_refine_ls_matrix_type     full
_refine_ls_R_factor_all     0.0972
_refine_ls_R_factor_gt     0.0474
_refine_ls_wR_factor_gt     0.1172
_refine_ls_wR_factor_ref     0.1466
_refine_ls_goodness_of_fit_ref     1.017
_refine_ls_restrained_S_all     1.017
_refine_ls_number_reflns     1951
_refine_ls_number_parameters     156
_refine_ls_number_restraints     0
_refine_ls_hydrogen_treatment     constr
_refine_ls_weighting_scheme     calc
_refine_ls_weighting_details
         'calc w=1/[\s^2^(Fo^2^)+(0.0643P)^2^+0.2807P] where P=(Fo^2^+2Fc^2^)/3'
_atom_sites_solution_hydrogens     geom
_atom_sites_solution_primary     direct
_atom_sites_solution_secondary     difmap
_refine_ls_shift/su_max     0.001
_refine_ls_shift/su_mean     0.001
_refine_diff_density_max     0.152
_refine_diff_density_min     -0.130
_refine_ls_extinction_method     'SHELXL97 (Sheldrick, 2008)'
_refine_ls_extinction_coef     0.0060(13)
_refine_ls_extinction_expression
                                  'Fc^*^=kFc[1+0.001xFc^2^\l^3^/sin(2\q)]^-1/4^'
loop_
    _atom_type_symbol
    _atom_type_description
    _atom_type_scat_dispersion_real
    _atom_type_scat_dispersion_imag
    _atom_type_scat_source
    'C' 'C' 0.0033 0.0016
                         'International Tables Vol C Tables 4.2.6.8 and 6.1.1.4'
    'H' 'H' 0.0000 0.0000
                         'International Tables Vol C Tables 4.2.6.8 and 6.1.1.4'
    'N' 'N' 0.0061 0.0033
                         'International Tables Vol C Tables 4.2.6.8 and 6.1.1.4'
    'O' 'O' 0.0106 0.0060
                         'International Tables Vol C Tables 4.2.6.8 and 6.1.1.4'
_computing_data_collection     'APEX2 (Bruker, 2009)'
_computing_cell_refinement     'SAINT (Bruker, 2009)'
_computing_data_reduction     'SAINT (Bruker, 2009)'
_computing_structure_solution     'SHELXS97 (Sheldrick, 2008)'
_computing_structure_refinement     'SHELXL97 (Sheldrick, 2008)'
_computing_molecular_graphics
;
ORTEP-3 (Farrugia, 1997) and DIAMOND (Brandenburg, 2006)
;
_computing_publication_material     'publCIF (Westrip, 2010)'
loop_
    _atom_site_type_symbol
    _atom_site_label
    _atom_site_fract_x
    _atom_site_fract_y
    _atom_site_fract_z
    _atom_site_U_iso_or_equiv
    _atom_site_adp_type
    _atom_site_calc_flag
    _atom_site_refinement_flags
    _atom_site_occupancy
    _atom_site_symmetry_multiplicity
    _atom_site_disorder_assembly
    _atom_site_disorder_group
    O O1 0.5542(3) 0.41426(14) 0.32750(7) 0.0725(6) Uani d . 1 1 . .
    O O2 0.8217(3) 0.59307(19) 0.54024(9) 0.1039(8) Uani d . 1 1 . .
    O O3 0.7135(4) 0.74378(19) 0.50863(8) 0.1135(9) Uani d . 1 1 . .
    N N1 0.6779(3) 0.41528(17) 0.41124(9) 0.0699(7) Uani d . 1 1 . .
    N N2 0.7486(4) 0.6456(2) 0.50490(10) 0.0758(7) Uani d . 1 1 . .
    C C1 0.6005(4) 0.4707(2) 0.37191(11) 0.0595(7) Uani d . 1 1 . .
    C C2 0.5682(3) 0.5841(2) 0.37215(10) 0.0613(7) Uani d . 1 1 . .
    H H2 0.5145 0.6191 0.3433 0.074 Uiso calc R 1 1 . .
    C C3 0.6168(4) 0.6439(2) 0.41563(10) 0.0648(7) Uani d . 1 1 . .
    H H3 0.5978 0.7206 0.4173 0.078 Uiso calc R 1 1 . .
    C C4 0.6950(4) 0.5868(2) 0.45701(10) 0.0576(7) Uani d . 1 1 . .
    C C5 0.7247(4) 0.4751(2) 0.45359(11) 0.0675(8) Uani d . 1 1 . .
    H H5 0.7798 0.4389 0.4819 0.081 Uiso calc R 1 1 . .
    C C6 0.5381(4) 0.2976(2) 0.32825(10) 0.0588(7) Uani d . 1 1 . .
    C C7 0.6205(4) 0.2394(2) 0.28825(9) 0.0625(7) Uani d . 1 1 . .
    H H7 0.6943 0.2759 0.2638 0.075 Uiso calc R 1 1 . .
    C C8 0.5920(4) 0.1252(2) 0.28494(10) 0.0639(7) Uani d . 1 1 . .
    H H8 0.6459 0.0857 0.2574 0.077 Uiso calc R 1 1 . .
    C C9 0.4864(4) 0.0685(2) 0.32118(10) 0.0601(7) Uani d . 1 1 . .
    C C10 0.4088(4) 0.1301(2) 0.36136(11) 0.0675(8) Uani d . 1 1 . .
    H H10 0.3393 0.0936 0.3868 0.081 Uiso calc R 1 1 . .
    C C11 0.4313(4) 0.2442(2) 0.36485(10) 0.0685(8) Uani d . 1 1 . .
    H H11 0.3747 0.2844 0.3917 0.082 Uiso calc R 1 1 . .
    C C12 0.4559(4) -0.0556(2) 0.31771(12) 0.0854(9) Uani d . 1 1 . .
    H H12A 0.4765 -0.0888 0.3517 0.128 Uiso calc R 1 1 . .
    H H12B 0.5397 -0.0871 0.2926 0.128 Uiso calc R 1 1 . .
    H H12C 0.3320 -0.0700 0.3067 0.128 Uiso calc R 1 1 . .
loop_
    _atom_site_aniso_label
    _atom_site_aniso_U_11
    _atom_site_aniso_U_22
    _atom_site_aniso_U_33
    _atom_site_aniso_U_12
    _atom_site_aniso_U_13
    _atom_site_aniso_U_23
    O1 0.0976(16) 0.0589(12) 0.0612(11) 0.0000(10) -0.0111(11) 0.0016(9)
    O2 0.142(2) 0.0885(16) 0.0806(14) 0.0159(14) -0.0259(15) -0.0119(13)
    O3 0.210(3) 0.0523(12) 0.0784(14) -0.0020(15) 0.0069(16) -0.0057(11)
    N1 0.0881(17) 0.0516(13) 0.0699(14) 0.0073(11) -0.0110(14) -0.0033(12)
    N2 0.104(2) 0.0597(16) 0.0639(15) -0.0023(14) 0.0124(14) -0.0004(13)
    C1 0.0622(17) 0.0557(16) 0.0607(16) 0.0015(13) 0.0020(14) 0.0036(14)
    C2 0.0640(18) 0.0586(17) 0.0615(16) 0.0076(13) 0.0040(14) 0.0104(14)
    C3 0.0754(19) 0.0496(15) 0.0695(17) 0.0059(14) 0.0120(16) 0.0042(14)
    C4 0.0645(17) 0.0508(16) 0.0574(15) -0.0002(13) 0.0085(14) -0.0002(13)
    C5 0.081(2) 0.0566(17) 0.0650(17) 0.0056(15) -0.0076(15) 0.0019(14)
    C6 0.0642(18) 0.0568(17) 0.0555(16) 0.0006(13) -0.0087(14) -0.0002(13)
    C7 0.0632(17) 0.0729(18) 0.0513(15) -0.0010(14) -0.0007(13) 0.0029(14)
    C8 0.0646(17) 0.0730(19) 0.0541(15) 0.0055(15) -0.0050(14) -0.0100(14)
    C9 0.0536(16) 0.0654(18) 0.0614(16) -0.0024(14) -0.0105(14) -0.0089(14)
    C10 0.0596(17) 0.075(2) 0.0683(18) -0.0082(14) 0.0032(15) 0.0007(15)
    C11 0.0697(19) 0.0705(19) 0.0651(17) 0.0041(15) 0.0042(15) -0.0086(15)
    C12 0.088(2) 0.071(2) 0.098(2) -0.0109(16) -0.0140(19) -0.0137(17)
loop_
    _geom_bond_atom_site_label_1
    _geom_bond_atom_site_label_2
    _geom_bond_site_symmetry_2
    _geom_bond_distance
    _geom_bond_publ_flag
    O1 C1 . 1.356(3) ?
    O1 C6 . 1.403(3) ?
    O2 N2 . 1.217(3) ?
    O3 N2 . 1.208(3) ?
    N1 C1 . 1.324(3) ?
    N1 C5 . 1.336(3) ?
    N2 C4 . 1.457(3) ?
    C1 C2 . 1.379(3) ?
    C2 C3 . 1.361(3) ?
    C2 H2 . 0.9300 ?
    C3 C4 . 1.376(3) ?
    C3 H3 . 0.9300 ?
    C4 C5 . 1.358(3) ?
    C5 H5 . 0.9300 ?
    C6 C11 . 1.369(3) ?
    C6 C7 . 1.369(3) ?
    C7 C8 . 1.386(4) ?
    C7 H7 . 0.9300 ?
    C8 C9 . 1.377(3) ?
    C8 H8 . 0.9300 ?
    C9 C10 . 1.379(3) ?
    C9 C12 . 1.505(3) ?
    C10 C11 . 1.380(3) ?
    C10 H10 . 0.9300 ?
    C11 H11 . 0.9300 ?
    C12 H12A . 0.9600 ?
    C12 H12B . 0.9600 ?
    C12 H12C . 0.9600 ?
loop_
    _geom_angle_atom_site_label_1
    _geom_angle_atom_site_label_2
    _geom_angle_atom_site_label_3
    _geom_angle_site_symmetry_1
    _geom_angle_site_symmetry_3
    _geom_angle
    _geom_angle_publ_flag
    C1 O1 C6 . . 120.4(2) ?
    C1 N1 C5 . . 116.4(2) ?
    O3 N2 O2 . . 122.5(3) ?
    O3 N2 C4 . . 118.6(3) ?
    O2 N2 C4 . . 118.8(2) ?
    N1 C1 O1 . . 118.8(2) ?
    N1 C1 C2 . . 124.3(3) ?
    O1 C1 C2 . . 116.9(2) ?
    C3 C2 C1 . . 118.5(2) ?
    C3 C2 H2 . . 120.7 ?
    C1 C2 H2 . . 120.7 ?
    C2 C3 C4 . . 117.7(2) ?
    C2 C3 H3 . . 121.2 ?
    C4 C3 H3 . . 121.2 ?
    C5 C4 C3 . . 120.4(3) ?
    C5 C4 N2 . . 119.1(3) ?
    C3 C4 N2 . . 120.5(2) ?
    N1 C5 C4 . . 122.7(3) ?
    N1 C5 H5 . . 118.7 ?
    C4 C5 H5 . . 118.7 ?
    C11 C6 C7 . . 120.9(2) ?
    C11 C6 O1 . . 121.5(2) ?
    C7 C6 O1 . . 117.4(2) ?
    C6 C7 C8 . . 118.8(3) ?
    C6 C7 H7 . . 120.6 ?
    C8 C7 H7 . . 120.6 ?
    C9 C8 C7 . . 122.0(2) ?
    C9 C8 H8 . . 119.0 ?
    C7 C8 H8 . . 119.0 ?
    C8 C9 C10 . . 117.3(2) ?
    C8 C9 C12 . . 122.0(2) ?
    C10 C9 C12 . . 120.7(3) ?
    C9 C10 C11 . . 121.9(3) ?
    C9 C10 H10 . . 119.0 ?
    C11 C10 H10 . . 119.0 ?
    C6 C11 C10 . . 119.1(3) ?
    C6 C11 H11 . . 120.4 ?
    C10 C11 H11 . . 120.4 ?
    C9 C12 H12A . . 109.5 ?
    C9 C12 H12B . . 109.5 ?
    H12A C12 H12B . . 109.5 ?
    C9 C12 H12C . . 109.5 ?
    H12A C12 H12C . . 109.5 ?
    H12B C12 H12C . . 109.5 ?
loop_
    _geom_torsion_atom_site_label_1
    _geom_torsion_atom_site_label_2
    _geom_torsion_atom_site_label_3
    _geom_torsion_atom_site_label_4
    _geom_torsion_site_symmetry_1
    _geom_torsion_site_symmetry_2
    _geom_torsion_site_symmetry_3
    _geom_torsion_site_symmetry_4
    _geom_torsion
    _geom_torsion_publ_flag
    C5 N1 C1 O1 . . . . 178.5(2) ?
    C5 N1 C1 C2 . . . . 0.7(4) ?
    C6 O1 C1 N1 . . . . 18.3(4) ?
    C6 O1 C1 C2 . . . . -163.8(2) ?
    N1 C1 C2 C3 . . . . -0.7(4) ?
    O1 C1 C2 C3 . . . . -178.6(2) ?
    C1 C2 C3 C4 . . . . -0.2(4) ?
    C2 C3 C4 C5 . . . . 1.1(4) ?
    C2 C3 C4 N2 . . . . -179.4(2) ?
    O3 N2 C4 C5 . . . . -176.4(3) ?
    O2 N2 C4 C5 . . . . 1.3(4) ?
    O3 N2 C4 C3 . . . . 4.1(4) ?
    O2 N2 C4 C3 . . . . -178.1(3) ?
    C1 N1 C5 C4 . . . . 0.2(4) ?
    C3 C4 C5 N1 . . . . -1.2(4) ?
    N2 C4 C5 N1 . . . . 179.4(2) ?
    C1 O1 C6 C11 . . . . 52.0(3) ?
    C1 O1 C6 C7 . . . . -133.5(2) ?
    C11 C6 C7 C8 . . . . 0.9(4) ?
    O1 C6 C7 C8 . . . . -173.7(2) ?
    C6 C7 C8 C9 . . . . -1.2(4) ?
    C7 C8 C9 C10 . . . . 0.0(4) ?
    C7 C8 C9 C12 . . . . -179.8(2) ?
    C8 C9 C10 C11 . . . . 1.6(4) ?
    C12 C9 C10 C11 . . . . -178.6(3) ?
    C7 C6 C11 C10 . . . . 0.7(4) ?
    O1 C6 C11 C10 . . . . 175.0(2) ?
    C9 C10 C11 C6 . . . . -1.9(4) ?
loop_
    _geom_hbond_atom_site_label_D
    _geom_hbond_atom_site_label_H
    _geom_hbond_atom_site_label_A
    _geom_hbond_site_symmetry_A
    _geom_hbond_distance_DH
    _geom_hbond_distance_HA
    _geom_hbond_distance_DA
    _geom_hbond_angle_DHA
    C5 H5 O(3) 8_755 0.93 2.43 3.135(3) 132
