# Supplementary material for: 2-(4-Methyl­phen­oxy)-5-nitro­pyridine
Source: Acta Crystallogr Sect E Struct Rep Online. 2011 Oct 29;67(Pt 11):o3077. doi: 10.1107/S1600536811044047 (PMC3247466; doi:10.1107/S1600536811044047)
Supplement: Supplementary file 2 [file e-67-o3077-Isup2.hkl]

# 
# h,k,l, Fc-squared, Fo-squared, sigma(Fo-squared) and status flag 
# 
data_I
_shelx_title ' a in Pbca' 
_shelx_refln_list_code          4 
_shelx_F_calc_maximum      244.55 
_exptl_crystal_F_000       960.00 
_reflns_d_resolution_high  0.8415 
 
loop_ 
 _symmetry_equiv_pos_as_xyz 
 'x, y, z' 
 '-x+1/2, -y, z+1/2' 
 '-x, y+1/2, -z+1/2' 
 'x+1/2, -y+1/2, -z' 
 '-x, -y, -z' 
 'x-1/2, y, -z-1/2' 
 'x, -y-1/2, z-1/2' 
 '-x-1/2, y-1/2, z' 
 
_cell_length_a     7.2818 
_cell_length_b    11.9770 
_cell_length_c    25.3619 
_cell_angle_alpha  90.000 
_cell_angle_beta   90.000 
_cell_angle_gamma  90.000 
 
_shelx_F_squared_multiplier     1.000 
 
loop_ 
 _refln_index_h 
 _refln_index_k 
 _refln_index_l 
 _refln_F_squared_calc 
 _refln_F_squared_meas 
 _refln_F_squared_sigma 
 _refln_observed_status 
   2   0   0      905.05      854.25     35.39 o 
   4   0   0       32.29       42.31      7.45 o 
   6   0   0      501.38      514.78     32.16 o 
   8   0   0       11.41       30.35     19.87 o 
   2   1   0       70.42       86.58      5.22 o 
   4   1   0        7.21        5.22      4.13 o 
   6   1   0        0.00       -2.82      5.35 o 
   8   1   0       19.60       15.56     12.81 o 
   0   2   0     2841.08     2602.88     54.34 o 
   2   2   0      135.30      161.40      7.86 o 
   4   2   0      348.28      378.98     13.46 o 
   6   2   0       21.99       24.35      7.00 o 
   8   2   0        5.71        8.23     13.98 o 
   2   3   0     3507.07     3468.35     53.60 o 
   4   3   0       49.60       51.73      6.21 o 
   6   3   0       45.08       44.80      8.37 o 
   8   3   0        1.16        4.35     12.29 o 
   0   4   0     4540.03     4393.79     92.73 o 
   2   4   0       79.21       69.83      6.52 o 
   4   4   0       73.75       97.53      9.92 o 
   6   4   0        0.42        7.24      6.36 o 
   8   4   0        7.09       -1.71     19.04 o 
   2   5   0     1935.22     2053.47     35.99 o 
   4   5   0        4.69       -2.77      4.69 o 
   6   5   0       97.65       88.66     11.27 o 
   8   5   0       10.75        7.89     14.24 o 
   0   6   0    24204.19    25933.64    515.89 o 
   2   6   0      280.97      312.60     12.23 o 
   4   6   0        7.46       10.25      5.07 o 
   6   6   0       65.17       56.59     10.91 o 
   2   7   0      113.17      145.78      9.53 o 
   4   7   0      138.97      170.79     11.94 o 
   6   7   0      100.90      110.52     13.16 o 
   0   8   0      456.25      405.82     19.32 o 
   2   8   0      629.21      601.33     17.59 o 
   4   8   0      452.23      474.93     22.52 o 
   6   8   0      210.05      187.36     25.27 o 
   2   9   0      156.06      184.22     13.93 o 
   4   9   0        6.25       11.71      8.31 o 
   6   9   0        4.21       18.03     14.09 o 
   0  10   0      138.54      133.31     21.27 o 
   2  10   0       28.18       40.20     10.98 o 
   4  10   0        6.28       -9.59      8.93 o 
   6  10   0       27.66       45.14     24.83 o 
   2  11   0      183.96      180.49     18.59 o 
   4  11   0       17.54       20.63     11.12 o 
   0  12   0      360.44      348.02     48.04 o 
   2  12   0       71.38       57.55     13.99 o 
   4  12   0        6.62        6.09     10.43 o 
   2  13   0       17.83       11.44     12.23 o 
   0  14   0       19.03        7.68     17.84 o 
   1   1   1     2032.80     1889.80     22.14 o 
   2   1   1    12608.33    12309.68    134.35 o 
   3   1   1      875.44      825.09     12.57 o 
   4   1   1      851.56      805.29     12.89 o 
   5   1   1        1.64        2.33      3.11 o 
   6   1   1      245.41      247.92     10.34 o 
   7   1   1       60.76       64.50     11.83 o 
   8   1   1        1.70        4.83      9.56 o 
   0   2   1      339.61      277.73      7.69 o 
   1   2   1     6822.83     6207.79     62.84 o 
   2   2   1      171.19      178.08      5.44 o 
   3   2   1      638.42      573.66     12.11 o 
   4   2   1      549.17      519.21     10.19 o 
   5   2   1        0.86        2.91      3.19 o 
   6   2   1       80.12       96.00      7.12 o 
   7   2   1        6.85       -4.18      7.31 o 
   8   2   1        8.76        5.02      9.36 o 
   1   3   1       29.76       31.25      2.94 o 
   2   3   1       31.97       35.75      3.38 o 
   3   3   1      176.30      220.27      7.52 o 
   4   3   1        0.18        3.21      2.84 o 
   5   3   1       18.79       20.88      3.93 o 
   6   3   1        5.16        7.22      4.37 o 
   7   3   1       28.17       37.91      9.30 o 
   8   3   1        5.34       12.82     10.03 o 
   0   4   1     2074.34     1951.82     31.79 o 
   1   4   1      879.21      815.71     11.66 o 
   2   4   1       97.96       92.71      4.89 o 
   3   4   1       86.83       88.71      5.75 o 
   4   4   1      343.29      387.52     11.93 o 
   5   4   1        2.49        8.61      3.31 o 
   6   4   1       50.26       59.11      6.57 o 
   7   4   1       38.11       40.86      9.80 o 
   8   4   1        0.05        4.96      9.99 o 
   1   5   1       49.98       49.64      3.43 o 
   2   5   1      643.34      653.76     12.64 o 
   3   5   1        1.38        3.16      2.96 o 
   4   5   1        1.12        1.83      3.61 o 
   5   5   1        4.66        2.74      4.12 o 
   6   5   1       14.38       15.55      5.31 o 
   7   5   1        5.07       12.07      8.76 o 
   8   5   1        1.12        2.41     10.51 o 
   0   6   1     4065.08     4114.56     64.14 o 
   1   6   1     1563.67     1517.83     19.93 o 
   2   6   1      367.60      390.59     10.86 o 
   3   6   1       41.08       54.31      6.24 o 
   4   6   1       84.24       90.54      6.69 o 
   5   6   1       27.22       27.04      5.54 o 
   6   6   1      131.13      125.28     11.69 o 
   7   6   1        6.90       15.75      8.89 o 
   1   7   1       88.69       96.25      4.92 o 
   2   7   1      376.76      393.52      9.90 o 
   3   7   1        7.38        4.22      4.15 o 
   4   7   1      198.51      190.98      8.98 o 
   5   7   1        7.84        3.91      4.66 o 
   6   7   1      243.40      221.02     15.70 o 
   7   7   1       26.25       23.57      9.57 o 
   0   8   1       27.60       28.15      5.20 o 
   1   8   1      184.39      230.49      8.00 o 
   2   8   1        5.81        6.57      3.47 o 
   3   8   1       22.53       21.25      4.50 o 
   4   8   1       10.39        9.96      5.36 o 
   5   8   1        1.53       -3.78      4.94 o 
   6   8   1       20.23       24.79      7.10 o 
   7   8   1        1.60        3.26     10.29 o 
   1   9   1        3.30       -1.76      4.44 o 
   2   9   1       25.02       25.62      5.70 o 
   3   9   1       31.30       28.47      6.61 o 
   4   9   1        8.59       11.33      6.33 o 
   5   9   1       24.01       25.42      7.30 o 
   6   9   1        0.84        6.11      9.34 o 
   0  10   1      104.50      110.42     14.82 o 
   1  10   1       18.97        4.23      6.12 o 
   2  10   1        6.42        2.10      6.04 o 
   3  10   1        1.65       -2.33      6.39 o 
   4  10   1       52.09       62.12      8.66 o 
   5  10   1       12.53       10.07      8.44 o 
   6  10   1        8.65       19.89     10.34 o 
   1  11   1       58.97       50.08      9.18 o 
   2  11   1       34.05       22.07      7.62 o 
   3  11   1        0.54       -0.49      7.07 o 
   4  11   1        0.58      -10.35      6.90 o 
   5  11   1        4.00       17.26     10.04 o 
   0  12   1      169.88      120.37     16.32 o 
   1  12   1      159.96      176.87     13.31 o 
   2  12   1       13.55        1.27      7.39 o 
   3  12   1        3.35        2.82      7.68 o 
   4  12   1        9.77        8.14      8.41 o 
   1  13   1       12.37        3.62      8.19 o 
   2  13   1        8.27       13.78      8.44 o 
   3  13   1       21.53       25.40      9.75 o 
   0  14   1        2.72      -12.26     10.95 o 
   1  14   1        4.73        4.78      8.52 o 
   0   0   2     3196.72     3145.95     63.25 o 
   1   0   2    10833.93    10276.51    176.95 o 
   2   0   2    59802.65    67748.87    943.81 o 
   3   0   2     1280.16     1176.13     23.77 o 
   4   0   2      633.95      606.56     16.90 o 
   5   0   2        0.02       -6.84      4.56 o 
   6   0   2       19.02        5.83      7.52 o 
   7   0   2        4.69        1.06     12.14 o 
   8   0   2        4.96       -0.68     11.93 o 
   1   1   2    10385.98    10479.05    114.00 o 
   2   1   2     6467.68     6098.32     68.52 o 
   3   1   2      232.53      250.82      6.48 o 
   4   1   2      148.10      154.61      6.47 o 
   5   1   2       57.12       54.74      4.62 o 
   6   1   2        2.60       -3.03      4.54 o 
   7   1   2       12.79       12.51      8.84 o 
   8   1   2        2.79        7.25      8.95 o 
   0   2   2       39.62       27.22      3.34 o 
   1   2   2     3545.41     3308.92     34.79 o 
   2   2   2      790.96      759.76     11.28 o 
   3   2   2      141.04      134.82      5.17 o 
   4   2   2      233.50      264.90     10.48 o 
   5   2   2       54.70       54.07      4.66 o 
   6   2   2        0.06        4.34      4.56 o 
   7   2   2       23.38       20.35      8.26 o 
   8   2   2        0.04       16.26     10.13 o 
   1   3   2      428.97      371.67      6.72 o 
   2   3   2      557.35      507.57      8.86 o 
   3   3   2        2.08       -2.30      2.65 o 
   4   3   2      709.33      702.85     12.91 o 
   5   3   2       16.46       19.86      3.47 o 
   6   3   2       15.43       11.69      5.15 o 
   7   3   2       26.11       14.38      8.38 o 
   8   3   2        7.51        2.37      9.00 o 
   0   4   2      178.39      145.92      6.45 o 
   1   4   2       49.48       58.15      3.76 o 
   2   4   2      388.72      362.29      7.94 o 
   3   4   2      286.54      310.70      9.25 o 
   4   4   2       85.01       84.24      5.43 o 
   5   4   2       30.41       37.65      4.85 o 
   6   4   2       36.34       36.13      6.13 o 
   7   4   2       35.11       24.74      8.77 o 
   8   4   2        1.95        2.51      9.73 o 
   1   5   2     1564.92     1566.53     19.80 o 
   2   5   2      185.40      219.25      7.16 o 
   3   5   2       68.26       70.28      4.95 o 
   4   5   2        0.08       -3.40      3.22 o 
   5   5   2        0.93       -0.30      4.18 o 
   6   5   2        0.07       11.01      5.86 o 
   7   5   2       11.99       -3.57      7.46 o 
   8   5   2        1.94        9.94     11.15 o 
   0   6   2       15.52       11.18      3.82 o 
   1   6   2       57.78       58.31      3.86 o 
   2   6   2     1896.13     1954.05     26.63 o 
   3   6   2        3.77        3.30      3.64 o 
   4   6   2       14.46       11.76      4.22 o 
   5   6   2        3.75        2.77      4.34 o 
   6   6   2       51.86       54.63      7.75 o 
   7   6   2        7.43        3.60      8.91 o 
   1   7   2      134.68      133.59      5.56 o 
   2   7   2      193.44      209.46     12.36 o 
   3   7   2        8.65       16.17      4.04 o 
   4   7   2       14.23        8.73      4.14 o 
   5   7   2       23.27       29.63      6.30 o 
   6   7   2        0.17        4.00      6.80 o 
   7   7   2        0.26      -11.95      8.27 o 
   0   8   2      643.25      614.48     20.19 o 
   1   8   2       65.59       62.64      6.36 o 
   2   8   2        4.29        6.23      3.86 o 
   3   8   2       41.57       40.53      5.63 o 
   4   8   2      310.44      323.63     12.32 o 
   5   8   2       43.97       42.65      8.88 o 
   6   8   2        5.76       16.54      9.46 o 
   7   8   2        8.10       13.09     12.68 o 
   1   9   2       10.91        5.76      4.34 o 
   2   9   2      117.93      123.34      9.07 o 
   3   9   2       59.56       47.48      9.37 o 
   4   9   2        5.91        0.64      5.52 o 
   5   9   2      102.90      102.43      9.72 o 
   6   9   2       60.55       90.85     12.47 o 
   0  10   2       51.41       51.80     10.85 o 
   1  10   2       54.34       43.36      7.91 o 
   2  10   2       27.21       22.91      7.10 o 
   3  10   2       64.70       69.21      9.33 o 
   4  10   2       40.77       49.77      8.53 o 
   5  10   2      105.82      108.96     10.96 o 
   6  10   2       11.85       22.50     12.02 o 
   1  11   2       35.02       23.92      7.58 o 
   2  11   2       32.31       48.57      8.73 o 
   3  11   2        1.74       -9.97      6.65 o 
   4  11   2       34.32       32.70      9.08 o 
   5  11   2       13.61       16.04      9.82 o 
   0  12   2      160.81      143.69     18.04 o 
   1  12   2       27.63       19.40      9.51 o 
   2  12   2       61.55       52.29     10.33 o 
   3  12   2        0.83       -1.67      7.59 o 
   4  12   2        0.40      -11.46      8.25 o 
   1  13   2       11.80        6.98      7.81 o 
   2  13   2        1.90       -7.67      7.55 o 
   3  13   2        6.34       -4.28      8.17 o 
   0  14   2        2.08        0.98     11.12 o 
   1  14   2        3.80       -5.08      8.03 o 
   1   1   3       23.55       14.70      2.01 o 
   2   1   3    18378.26    18383.76    209.91 o 
   3   1   3       63.98       48.39      3.81 o 
   4   1   3      247.88      259.71      7.82 o 
   5   1   3      224.39      253.36      8.75 o 
   6   1   3        1.23       -3.04      4.86 o 
   7   1   3        4.93       -4.02      7.15 o 
   8   1   3       49.56       36.46     11.20 o 
   0   2   3      186.60      206.27      5.90 o 
   1   2   3    10209.23     9689.51    101.19 o 
   2   2   3     1751.87     1709.94     22.41 o 
   3   2   3       47.69       42.80      3.72 o 
   4   2   3       19.09       15.09      3.49 o 
   5   2   3      121.02      151.66      9.62 o 
   6   2   3       44.78       40.01      6.78 o 
   7   2   3       12.33       28.51      9.12 o 
   8   2   3        2.41        2.67      8.82 o 
   1   3   3       42.49       40.38      2.87 o 
   2   3   3     1321.02     1313.08     17.66 o 
   3   3   3      576.95      580.60     10.29 o 
   4   3   3      118.22      122.62      6.42 o 
   5   3   3      497.01      558.91     14.67 o 
   6   3   3       51.59       32.55      5.07 o 
   7   3   3        5.56       13.06      8.28 o 
   8   3   3        0.55       -5.35      9.06 o 
   0   4   3     2362.84     2088.30     38.46 o 
   1   4   3        0.08       -0.03      2.04 o 
   2   4   3      644.27      648.45     11.26 o 
   3   4   3       52.45       41.66      5.50 o 
   4   4   3       31.68       37.72      4.28 o 
   5   4   3      221.47      225.62     10.72 o 
   6   4   3        8.16       14.50      5.27 o 
   7   4   3        0.02        3.87      7.98 o 
   8   4   3        6.79        6.54     14.82 o 
   1   5   3       46.02       62.65      3.70 o 
   2   5   3     2160.93     2106.59     26.02 o 
   3   5   3      162.69      150.42      6.62 o 
   4   5   3      148.78      154.26      7.87 o 
   5   5   3        3.47        4.62      4.23 o 
   6   5   3       27.20       33.29      6.49 o 
   7   5   3        4.58        1.18      7.82 o 
   8   5   3        0.17        1.22     14.10 o 
   0   6   3      528.13      535.89     16.35 o 
   1   6   3      490.55      500.09     10.63 o 
   2   6   3       49.05       58.06      4.70 o 
   3   6   3      312.62      344.46     10.95 o 
   4   6   3       32.69       32.31      5.11 o 
   5   6   3        0.05        1.71      4.52 o 
   6   6   3       10.60       13.15      6.93 o 
   7   6   3        4.91        9.69      9.13 o 
   1   7   3      266.72      274.31      9.51 o 
   2   7   3        0.00        8.57      3.18 o 
   3   7   3        0.01        3.50      3.78 o 
   4   7   3      221.11      241.26     10.28 o 
   5   7   3       88.52       83.53      7.50 o 
   6   7   3       46.94       36.49      8.69 o 
   7   7   3       39.02       45.91     11.13 o 
   0   8   3       10.13        1.65      5.48 o 
   1   8   3      200.31      214.66      8.42 o 
   2   8   3       14.52       13.27      4.27 o 
   3   8   3        0.39       -5.29      4.06 o 
   4   8   3       77.80       84.14      7.81 o 
   5   8   3       24.78       25.30     10.72 o 
   6   8   3       45.17       67.22     11.65 o 
   7   8   3       68.96       70.34     14.80 o 
   1   9   3       83.84       83.20      7.05 o 
   2   9   3      103.51      110.59      8.02 o 
   3   9   3      115.26      109.81      7.82 o 
   4   9   3        8.75        7.42      5.40 o 
   5   9   3       49.52       61.96      9.11 o 
   6   9   3        0.01        4.65      8.24 o 
   0  10   3       65.76       56.67     11.83 o 
   1  10   3        5.21        1.77      6.01 o 
   2  10   3        0.01       -2.98      5.38 o 
   3  10   3       24.72       17.85      6.85 o 
   4  10   3        0.16       -2.95      6.38 o 
   5  10   3        0.50        0.71      7.73 o 
   6  10   3       17.26       26.30     11.79 o 
   1  11   3      326.44      290.17     15.77 o 
   2  11   3        1.15       -3.32      6.40 o 
   3  11   3        6.54       -1.97      6.71 o 
   4  11   3       78.32       73.70     12.25 o 
   5  11   3       19.79        2.82     11.64 o 
   0  12   3       89.90       82.24     15.07 o 
   1  12   3       23.04       10.64      7.43 o 
   2  12   3        0.26       -6.79      7.02 o 
   3  12   3       79.99       77.29     11.00 o 
   4  12   3        9.21       12.82      9.27 o 
   1  13   3        2.53       35.91     27.73 o 
   2  13   3       31.05        5.32      9.87 o 
   3  13   3        0.68       -0.69      7.84 o 
   0  14   3       10.93       18.94     12.45 o 
   1  14   3       20.88        7.63      8.75 o 
   0   0   4     2225.83     2021.49     43.16 o 
   1   0   4      663.99      619.07     12.96 o 
   2   0   4    33052.77    33873.55    576.03 o 
   3   0   4     1709.58     1649.47     31.72 o 
   4   0   4     1118.07     1110.98     24.92 o 
   5   0   4       27.57       29.30      6.04 o 
   6   0   4      126.71      142.21     16.84 o 
   7   0   4       15.61       12.05     12.40 o 
   8   0   4       35.69       31.30     15.12 o 
   1   1   4    17209.64    17280.20    197.00 o 
   2   1   4     4795.26     4743.42     51.86 o 
   3   1   4       27.49       25.91      3.22 o 
   4   1   4     1119.79     1135.83     17.13 o 
   5   1   4      145.55      154.16      7.38 o 
   6   1   4       88.70       68.60     11.37 o 
   7   1   4        0.73       -5.33      5.69 o 
   8   1   4       27.10       18.06     12.19 o 
   0   2   4     5738.08     5350.95     77.38 o 
   1   2   4     5143.59     4771.01     54.03 o 
   2   2   4      473.49      477.12     13.02 o 
   3   2   4      105.00      101.79      5.09 o 
   4   2   4       56.24       59.75      5.41 o 
   5   2   4       51.06       68.59      6.08 o 
   6   2   4        6.09        2.29      4.36 o 
   7   2   4       19.08        4.61      6.53 o 
   8   2   4        8.97       10.15     12.27 o 
   1   3   4      668.16      583.56      9.09 o 
   2   3   4       10.37       14.35      2.79 o 
   3   3   4        0.54       -0.49      2.67 o 
   4   3   4        8.32       15.01      3.63 o 
   5   3   4       33.41       30.98      5.11 o 
   6   3   4        0.20       -1.09      4.86 o 
   7   3   4        1.75        1.47      6.16 o 
   8   3   4        0.17      -13.54     11.47 o 
   0   4   4      398.62      446.45     14.81 o 
   1   4   4       10.64       14.52      2.31 o 
   2   4   4       27.07       30.27      3.65 o 
   3   4   4       20.30       25.30      3.68 o 
   4   4   4       30.87       38.14      4.29 o 
   5   4   4      255.50      266.62     10.78 o 
   6   4   4       11.73       16.08      5.78 o 
   7   4   4        0.00        4.64      5.37 o 
   8   4   4        1.02       10.94     10.24 o 
   1   5   4        2.11       -3.75      2.50 o 
   2   5   4      696.87      686.86     11.72 o 
   3   5   4      219.85      248.69      8.30 o 
   4   5   4       12.76       13.14      3.73 o 
   5   5   4       42.55       46.57      6.56 o 
   6   5   4       33.83       39.04      6.98 o 
   7   5   4       19.70        8.03      6.66 o 
   8   5   4       16.11       12.12     10.22 o 
   0   6   4       35.06       53.15      7.71 o 
   1   6   4      256.01      241.34      7.82 o 
   2   6   4      793.19      829.29     13.74 o 
   3   6   4      175.54      195.45      8.67 o 
   4   6   4      180.03      181.29      8.79 o 
   5   6   4        0.00       -5.60      3.91 o 
   6   6   4       33.22       40.05      7.56 o 
   7   6   4       70.09       68.92     10.64 o 
   1   7   4      774.84      760.31     13.93 o 
   2   7   4      760.08      766.81     13.54 o 
   3   7   4       93.49      113.91      8.66 o 
   4   7   4      586.91      619.16     16.28 o 
   5   7   4       10.66       13.77      5.16 o 
   6   7   4       22.57       24.03      7.68 o 
   7   7   4       27.25       31.62      9.48 o 
   0   8   4      751.47      678.21     21.98 o 
   1   8   4       81.05       94.23      5.99 o 
   2   8   4      185.26      230.51      9.74 o 
   3   8   4        1.08        3.63      4.40 o 
   4   8   4       69.89       70.95      7.40 o 
   5   8   4       10.32        8.85      7.21 o 
   6   8   4        3.56       11.78      9.63 o 
   7   8   4        1.28       29.40     11.05 o 
   1   9   4       72.73       59.90      6.38 o 
   2   9   4       89.13       88.65      8.29 o 
   3   9   4      120.79      143.43      9.36 o 
   4   9   4        1.74        0.50      5.06 o 
   5   9   4      219.28      198.78     13.72 o 
   6   9   4        2.33       18.46      9.18 o 
   0  10   4      165.85      148.64     16.20 o 
   1  10   4        2.07        1.92      5.41 o 
   2  10   4      101.12       90.06      8.95 o 
   3  10   4      210.71      223.58     12.88 o 
   4  10   4       46.43       44.46      8.91 o 
   5  10   4       49.82       62.11     10.63 o 
   6  10   4        0.01       26.39     12.15 o 
   1  11   4        0.54       -2.38      6.14 o 
   2  11   4        9.51       -0.21      6.64 o 
   3  11   4        7.54        0.84      7.30 o 
   4  11   4       69.64       59.90     10.90 o 
   5  11   4        2.23       11.62      9.68 o 
   0  12   4        6.03       15.19     10.31 o 
   1  12   4        3.59       -0.06      6.90 o 
   2  12   4       40.22       33.29      8.79 o 
   3  12   4        5.28       -1.91      8.32 o 
   4  12   4        0.39       -8.79      8.29 o 
   1  13   4        1.03        4.67      7.76 o 
   2  13   4       20.97        7.72      8.09 o 
   3  13   4        0.03        3.59      8.39 o 
   0  14   4       12.41        0.94     11.67 o 
   1  14   4        5.96        2.81      8.07 o 
   1   1   5    10522.54    10314.84    108.00 o 
   2   1   5     1103.50      954.11     13.27 o 
   3   1   5      249.26      236.12      6.18 o 
   4   1   5     6048.53     5912.25     70.14 o 
   5   1   5       12.57        9.89      4.45 o 
   6   1   5        2.66        1.03      4.91 o 
   7   1   5        4.04        2.30      5.27 o 
   8   1   5        0.00        4.47      9.01 o 
   0   2   5      179.33      183.88      7.41 o 
   1   2   5     6232.52     5969.69     61.39 o 
   2   2   5      942.06      816.50     12.43 o 
   3   2   5     1182.13     1053.01     16.49 o 
   4   2   5        7.82        6.83      3.36 o 
   5   2   5       35.97       40.51      5.09 o 
   6   2   5        0.56       -7.15      4.76 o 
   7   2   5       15.35        6.80      7.32 o 
   8   2   5        0.72       -8.16      8.49 o 
   1   3   5      164.83      161.48      5.10 o 
   2   3   5        4.71        2.67      2.51 o 
   3   3   5      511.37      549.99     11.50 o 
   4   3   5       35.96       39.79      5.69 o 
   5   3   5       77.87       95.33      7.40 o 
   6   3   5       39.19       28.37      6.60 o 
   7   3   5        2.83        5.59      5.87 o 
   8   3   5        2.78       -1.25      9.13 o 
   0   4   5      565.57      574.93     15.54 o 
   1   4   5      293.24      311.85      7.48 o 
   2   4   5       35.21       25.99      3.34 o 
   3   4   5       47.77       53.91      4.71 o 
   4   4   5       77.90       90.10      6.27 o 
   5   4   5      123.81      122.03      7.73 o 
   6   4   5       23.53       25.47      6.55 o 
   7   4   5        9.45        0.49      6.48 o 
   8   4   5        4.01        3.60      9.62 o 
   1   5   5      768.85      769.57     13.04 o 
   2   5   5       51.14       63.32      4.32 o 
   3   5   5       13.07        6.32      3.21 o 
   4   5   5      747.52      703.47     13.63 o 
   5   5   5       72.64       73.71      6.16 o 
   6   5   5        0.48        9.29      7.65 o 
   7   5   5        0.24       -1.38      6.61 o 
   0   6   5      291.28      276.84     13.63 o 
   1   6   5       78.88       79.04      5.21 o 
   2   6   5      466.77      484.94     13.24 o 
   3   6   5      102.77      142.91      6.90 o 
   4   6   5       89.96       94.26      8.31 o 
   5   6   5       45.81       36.57      5.87 o 
   6   6   5        9.65       12.16      6.46 o 
   7   6   5        3.41        5.59      7.24 o 
   1   7   5        2.56        5.55      3.04 o 
   2   7   5        8.23       14.04      4.14 o 
   3   7   5        0.14        1.89      3.52 o 
   4   7   5      446.61      446.45     13.15 o 
   5   7   5      111.99      104.79      8.18 o 
   6   7   5       35.86       27.79      6.58 o 
   7   7   5        4.91        7.35      8.77 o 
   0   8   5        0.19       -3.60      5.59 o 
   1   8   5       31.96       34.15      5.28 o 
   2   8   5        9.38       17.37      4.53 o 
   3   8   5       95.60       99.19      7.55 o 
   4   8   5      199.67      210.65     10.75 o 
   5   8   5      242.01      257.61     19.32 o 
   6   8   5        2.85        0.78     10.29 o 
   7   8   5        0.16       16.79      9.85 o 
   1   9   5       73.86       83.59      7.08 o 
   2   9   5        4.60        4.98      5.14 o 
   3   9   5       81.89       88.90      8.01 o 
   4   9   5       24.09       32.63      7.47 o 
   5   9   5       32.48       31.98      7.32 o 
   6   9   5        4.11       21.72      9.10 o 
   0  10   5       18.89       18.60      7.97 o 
   1  10   5       41.11       38.03      7.15 o 
   2  10   5       62.96       56.92      8.16 o 
   3  10   5      171.96      182.05     13.37 o 
   4  10   5       33.78       33.86      8.89 o 
   5  10   5       32.71       41.29      9.58 o 
   1  11   5       52.29       35.72      8.20 o 
   2  11   5       53.61       50.18      8.87 o 
   3  11   5        8.74        8.30      7.42 o 
   4  11   5       35.60       24.82     11.30 o 
   5  11   5       22.05       18.69     11.66 o 
   0  12   5        0.65       -9.13      9.26 o 
   1  12   5       20.43       23.32      7.93 o 
   2  12   5       30.41       23.46      8.22 o 
   3  12   5       21.49        1.90      8.11 o 
   4  12   5        0.92        1.81      9.08 o 
   1  13   5        8.33       -0.89      7.63 o 
   2  13   5        4.92       -1.88      7.66 o 
   3  13   5        0.67        7.04      8.71 o 
   0  14   5        4.23       -4.55     11.22 o 
   0   0   6    30916.92    33249.49    652.11 o 
   1   0   6     1572.01     1526.61     25.24 o 
   2   0   6     5521.50     5340.22     98.28 o 
   3   0   6      457.58      455.84     18.62 o 
   4   0   6     3523.74     3444.17     71.07 o 
   5   0   6       10.70        6.46      7.13 o 
   6   0   6       62.51       54.25     10.61 o 
   7   0   6       36.31       46.17     12.82 o 
   8   0   6        2.40      -14.61     11.12 o 
   1   1   6        2.24        0.78      2.46 o 
   2   1   6        0.54        3.78      2.21 o 
   3   1   6      159.06      146.23      7.81 o 
   4   1   6      689.63      659.86     15.99 o 
   5   1   6       86.71       72.81      8.40 o 
   6   1   6        2.19        0.21      5.23 o 
   7   1   6       21.70       24.72      7.07 o 
   8   1   6       10.37       -2.91      8.18 o 
   0   2   6      631.38      593.07     12.85 o 
   1   2   6      539.56      533.51      9.30 o 
   2   2   6     3756.42     3623.01     43.36 o 
   3   2   6     5872.37     6016.98     69.98 o 
   4   2   6       52.69       64.38      4.86 o 
   5   2   6        0.48       -0.36      4.22 o 
   6   2   6        1.15        1.47      6.86 o 
   7   2   6       12.06       13.51      6.47 o 
   8   2   6        6.06        7.84      9.53 o 
   1   3   6       27.32       22.65      3.13 o 
   2   3   6      248.16      224.98      7.14 o 
   3   3   6     3636.23     3442.34     41.17 o 
   4   3   6      251.43      239.83      8.60 o 
   5   3   6      113.99      112.13      8.70 o 
   6   3   6        1.66        1.42      5.14 o 
   7   3   6       21.25       20.93      7.82 o 
   8   3   6        3.81       18.97     10.73 o 
   0   4   6      500.04      459.45     13.44 o 
   1   4   6      258.38      243.50      6.43 o 
   2   4   6      125.93      129.92      5.99 o 
   3   4   6      200.80      201.14      7.83 o 
   4   4   6      242.32      268.36      9.65 o 
   5   4   6        2.86        0.82      5.76 o 
   6   4   6       17.38       21.50      6.67 o 
   7   4   6        9.03        4.24      6.87 o 
   8   4   6        1.09      -12.48      8.32 o 
   1   5   6       89.92       97.77      5.31 o 
   2   5   6      239.68      240.20      7.49 o 
   3   5   6        3.34        8.14      3.62 o 
   4   5   6      287.27      305.67     10.73 o 
   5   5   6        8.56        8.97      5.07 o 
   6   5   6        4.32        6.79      5.95 o 
   7   5   6       16.10       17.50      7.52 o 
   0   6   6     1775.48     1821.43     37.96 o 
   1   6   6       27.34       16.44      3.53 o 
   2   6   6     1296.92     1243.44     18.14 o 
   3   6   6      195.75      211.19      8.47 o 
   4   6   6       30.64       31.30      5.43 o 
   5   6   6       18.68       24.12      5.70 o 
   6   6   6        4.92        0.53      6.36 o 
   7   6   6        4.73       13.18      9.72 o 
   1   7   6      114.47      132.34      7.86 o 
   2   7   6      311.80      283.84     11.80 o 
   3   7   6       59.52       65.37      6.83 o 
   4   7   6        0.87        2.71      4.62 o 
   5   7   6      272.44      270.39     21.61 o 
   6   7   6        1.79       -0.25      6.86 o 
   7   7   6        6.87        7.04      8.54 o 
   0   8   6       15.51       17.73      6.75 o 
   1   8   6      162.83      181.49      9.29 o 
   2   8   6     1226.57     1158.93     20.03 o 
   3   8   6      524.87      529.66     14.69 o 
   4   8   6        5.13        3.47      6.19 o 
   5   8   6       41.78       30.64      7.41 o 
   6   8   6        6.21        9.13      6.97 o 
   1   9   6      143.63      138.49      8.87 o 
   2   9   6        9.71       12.12      5.39 o 
   3   9   6      414.61      449.00     15.75 o 
   4   9   6      113.14      114.50     10.97 o 
   5   9   6      155.50      151.94     21.06 o 
   6   9   6       24.27       16.98      9.06 o 
   0  10   6      109.19       95.82     12.45 o 
   1  10   6        1.42        9.27      5.74 o 
   2  10   6      272.22      251.90     13.24 o 
   3  10   6       58.39       62.41      8.48 o 
   4  10   6       35.00       49.79      9.18 o 
   5  10   6        5.61        5.30      9.36 o 
   1  11   6       10.50       -0.84      6.42 o 
   2  11   6       10.22       -0.83      6.81 o 
   3  11   6        0.11      -10.23      6.82 o 
   4  11   6        0.54       -5.98      7.77 o 
   5  11   6       18.76       12.61     10.18 o 
   0  12   6        7.30       -1.37      9.81 o 
   1  12   6        1.35       -2.19      6.77 o 
   2  12   6        1.36        1.45      7.31 o 
   3  12   6        0.54        1.66      7.58 o 
   4  12   6        2.18       -9.37      8.25 o 
   1  13   6        2.03        5.49      7.93 o 
   2  13   6       22.54        8.88      8.35 o 
   3  13   6        2.89       -4.33      8.83 o 
   1   1   7     1206.20     1064.20     14.38 o 
   2   1   7      969.13      831.59     13.65 o 
   3   1   7      780.23      791.79     15.68 o 
   4   1   7        3.71        8.37      4.80 o 
   5   1   7      117.46      120.45      8.93 o 
   6   1   7      423.20      414.42     16.90 o 
   7   1   7        6.37        4.81      6.44 o 
   8   1   7       17.42       22.08     10.43 o 
   0   2   7     9926.87     9618.26    137.82 o 
   1   2   7       69.27       72.45      3.83 o 
   2   2   7      873.02      929.26     15.41 o 
   3   2   7     3639.63     3639.65     42.76 o 
   4   2   7       39.91       46.84      4.44 o 
   5   2   7       27.80       17.35      5.30 o 
   6   2   7      181.84      172.04     11.38 o 
   7   2   7       44.80       34.56      7.61 o 
   8   2   7        3.95        6.90     12.03 o 
   1   3   7      411.69      441.47      9.40 o 
   2   3   7        0.34        0.60      2.46 o 
   3   3   7       64.86       64.00      4.75 o 
   4   3   7       20.96       19.44      4.08 o 
   5   3   7      156.14      165.44     10.46 o 
   6   3   7        0.11       -5.09      4.90 o 
   7   3   7        0.17        6.76      6.28 o 
   8   3   7        2.69      -11.14      8.68 o 
   0   4   7       65.73       75.93      5.68 o 
   1   4   7        0.33        0.83      2.50 o 
   2   4   7        1.10        1.73      2.41 o 
   3   4   7      330.83      379.53     10.77 o 
   4   4   7       21.12       26.99      5.48 o 
   5   4   7       11.26        4.66      5.10 o 
   6   4   7       85.88      110.74      9.80 o 
   7   4   7        0.38       -2.53      5.98 o 
   8   4   7        6.50        6.43     10.06 o 
   1   5   7        0.52       -2.08      2.41 o 
   2   5   7      307.40      289.02      8.62 o 
   3   5   7      268.92      317.35      9.59 o 
   4   5   7       22.30       35.19      5.43 o 
   5   5   7        2.38        8.49      5.14 o 
   6   5   7        0.31        4.08      6.03 o 
   7   5   7       10.17        1.80      7.14 o 
   0   6   7        9.48        7.63      5.45 o 
   1   6   7       15.21       16.48      3.92 o 
   2   6   7        1.96        3.46      3.00 o 
   3   6   7       96.80      101.95      6.36 o 
   4   6   7      202.50      217.51     11.41 o 
   5   6   7        3.26       29.82     18.52 o 
   6   6   7        0.02       -0.13      7.04 o 
   7   6   7        7.32        6.86      7.71 o 
   1   7   7      300.25      320.58     12.19 o 
   2   7   7      438.79      445.12     16.67 o 
   3   7   7       27.69       26.23      4.64 o 
   4   7   7      154.92      154.28      9.05 o 
   5   7   7       35.35       47.89      6.97 o 
   6   7   7       36.10       46.70      9.38 o 
   7   7   7        0.21       29.69      9.69 o 
   0   8   7       68.27       83.02     10.04 o 
   1   8   7        0.60        4.85      4.44 o 
   2   8   7      606.87      586.34     20.64 o 
   3   8   7      279.75      294.21     11.60 o 
   4   8   7       18.59       19.22      5.98 o 
   5   8   7       31.56       28.69      7.29 o 
   6   8   7       15.76       11.71      8.08 o 
   1   9   7       10.13        9.97      5.18 o 
   2   9   7        0.06       -0.73      5.01 o 
   3   9   7        9.93       14.40      7.12 o 
   4   9   7       21.96       36.27      8.16 o 
   5   9   7        2.79       -0.63      7.14 o 
   6   9   7        0.88        8.76      8.06 o 
   0  10   7       54.96       53.17     10.14 o 
   1  10   7       46.40       44.39      7.34 o 
   2  10   7      139.68      137.74     11.19 o 
   3  10   7      469.03      455.17     17.86 o 
   4  10   7       34.68       39.36      9.54 o 
   5  10   7        0.17       -5.99      9.31 o 
   1  11   7        7.98       -0.20      6.60 o 
   2  11   7       49.57       69.08      9.98 o 
   3  11   7       27.55       22.48      7.62 o 
   4  11   7        0.18       -5.23      7.85 o 
   5  11   7        9.09       21.07      9.90 o 
   0  12   7        0.00        1.93      9.37 o 
   1  12   7        0.60       -9.43      6.29 o 
   2  12   7        0.05      -10.28      6.85 o 
   3  12   7       34.33       19.18      9.34 o 
   4  12   7       23.37       20.00     10.95 o 
   1  13   7        4.02       -5.74      7.19 o 
   2  13   7        1.31       -1.49      7.65 o 
   0   0   8       73.82       77.44     12.58 o 
   1   0   8     8745.05     8800.36    126.78 o 
   2   0   8     2281.07     2332.69     42.12 o 
   3   0   8     1627.96     1538.48     37.20 o 
   4   0   8      399.47      437.09     21.59 o 
   5   0   8      345.40      386.61     31.01 o 
   6   0   8      564.39      652.39     31.06 o 
   7   0   8      112.60      102.26     15.53 o 
   8   0   8        6.20        2.11     13.65 o 
   1   1   8      169.13      152.88      6.60 o 
   2   1   8     4137.53     3844.99     46.01 o 
   3   1   8     1855.65     1777.10     31.11 o 
   4   1   8      650.45      660.67     16.90 o 
   5   1   8       14.14        4.90      5.12 o 
   6   1   8       85.95       84.45      8.88 o 
   7   1   8        2.66       -0.06      6.75 o 
   8   1   8        1.18       -2.74      8.22 o 
   0   2   8     7809.92     7503.33    120.47 o 
   1   2   8     2375.36     2194.08     26.95 o 
   2   2   8      857.39      806.10     13.01 o 
   3   2   8       24.04       28.74      3.84 o 
   4   2   8      918.57      941.81     16.75 o 
   5   2   8        2.24        0.93      5.17 o 
   6   2   8       11.20        9.54      6.05 o 
   7   2   8       64.97       62.66      9.01 o 
   8   2   8        2.14       -4.93      8.78 o 
   1   3   8      216.15      227.69      6.80 o 
   2   3   8       49.13       36.00      3.87 o 
   3   3   8     1157.75     1276.44     19.96 o 
   4   3   8      140.80      143.00      6.92 o 
   5   3   8      298.35      270.17     13.17 o 
   6   3   8       20.36       16.32      6.26 o 
   7   3   8       36.31       47.77      8.45 o 
   8   3   8        2.00       -3.92      9.39 o 
   0   4   8     1032.52      986.67     22.14 o 
   1   4   8      845.45      813.98     12.71 o 
   2   4   8       34.36       42.05      3.91 o 
   3   4   8       49.41       46.88      6.71 o 
   4   4   8       98.75      130.12      7.16 o 
   5   4   8        0.67        0.59      4.74 o 
   6   4   8       26.49       32.96      7.00 o 
   7   4   8       15.58       25.30      7.56 o 
   1   5   8        4.37        4.74      2.70 o 
   2   5   8      517.04      489.49     10.45 o 
   3   5   8      541.71      557.31     13.66 o 
   4   5   8       15.51       13.58      4.53 o 
   5   5   8       28.74       25.45      6.01 o 
   6   5   8       47.40       39.15      7.50 o 
   7   5   8        7.64       18.98      7.52 o 
   0   6   8      322.59      335.40     17.87 o 
   1   6   8      753.34      706.54     13.42 o 
   2   6   8       46.22       63.56      8.38 o 
   3   6   8       13.53       21.94      3.78 o 
   4   6   8       28.13       25.09      5.06 o 
   5   6   8       12.81        6.75      6.86 o 
   6   6   8       46.78       47.50      8.17 o 
   7   6   8        1.01       -7.16      6.83 o 
   1   7   8      224.85      222.29      8.28 o 
   2   7   8      834.09      779.08     15.33 o 
   3   7   8      390.11      400.38     14.30 o 
   4   7   8      135.98      139.64      9.14 o 
   5   7   8       22.99        9.32      6.81 o 
   6   7   8       19.40       23.66      9.34 o 
   7   7   8        1.23       13.25     11.42 o 
   0   8   8     2004.42     1913.93     42.99 o 
   1   8   8      390.99      380.23     13.54 o 
   2   8   8       47.69       39.24      6.09 o 
   3   8   8      407.52      392.04     13.79 o 
   4   8   8      117.22      102.36      8.58 o 
   5   8   8        4.94        7.41      6.70 o 
   6   8   8        0.02       -0.67      6.73 o 
   1   9   8        7.06       -1.01      4.90 o 
   2   9   8       42.67       45.83      7.01 o 
   3   9   8      460.51      433.48     19.68 o 
   4   9   8      104.39       95.49      9.89 o 
   5   9   8       25.76       23.87      8.31 o 
   6   9   8        1.91       -2.85      8.09 o 
   0  10   8      431.12      438.63     34.39 o 
   1  10   8      102.61       94.81      8.83 o 
   2  10   8      107.02      120.76      9.31 o 
   3  10   8       75.10       75.15      8.48 o 
   4  10   8       24.00       23.90      8.92 o 
   5  10   8       20.61       25.34     11.19 o 
   1  11   8        0.03        1.41      6.48 o 
   2  11   8       32.03       27.47      7.83 o 
   3  11   8        4.62        5.53      7.57 o 
   4  11   8        6.89        4.43      8.33 o 
   0  12   8        1.58       -7.37      9.16 o 
   1  12   8       11.24        2.74      7.80 o 
   2  12   8        0.91       -8.51      7.19 o 
   3  12   8        9.90        5.03      8.35 o 
   4  12   8        5.93       13.24     10.80 o 
   1  13   8       10.67       26.24      8.93 o 
   2  13   8        3.63        3.55      8.31 o 
   1   1   9        0.76       -3.17      2.11 o 
   2   1   9      549.25      540.86     10.21 o 
   3   1   9       13.91       19.15      4.59 o 
   4   1   9       13.01        6.79      5.32 o 
   5   1   9        0.64       -1.16      5.99 o 
   6   1   9        0.25        4.36      5.86 o 
   7   1   9       20.62       18.32      7.44 o 
   8   1   9       61.48       56.58     10.09 o 
   0   2   9      321.43      339.87     12.90 o 
   1   2   9      352.10      323.66      8.17 o 
   2   2   9      261.86      270.55     10.29 o 
   3   2   9      817.57      884.09     14.39 o 
   4   2   9        1.50        0.48      4.19 o 
   5   2   9      583.96      631.41     20.22 o 
   6   2   9        9.14       13.97      6.35 o 
   7   2   9       14.32        8.83      9.72 o 
   8   2   9       63.19       50.86     11.14 o 
   1   3   9     1816.84     1831.86     22.90 o 
   2   3   9       26.81       29.23      3.52 o 
   3   3   9      232.61      276.03      9.41 o 
   4   3   9       11.02       13.76      4.12 o 
   5   3   9       65.98       62.80      9.14 o 
   6   3   9        9.53        9.16      6.10 o 
   7   3   9        0.45        0.05      6.13 o 
   8   3   9        0.00        1.30      8.20 o 
   0   4   9     1065.12     1027.88     21.41 o 
   1   4   9     1254.26     1301.89     18.88 o 
   2   4   9       39.59       46.35      4.38 o 
   3   4   9      125.95      155.27      7.70 o 
   4   4   9       20.11       16.99      6.42 o 
   5   4   9       25.99       22.20      5.76 o 
   6   4   9        0.15       -4.58      5.53 o 
   7   4   9        0.53       -3.17      6.12 o 
   1   5   9        2.31       -1.40      3.42 o 
   2   5   9       18.34       16.74      3.49 o 
   3   5   9       22.97       16.91      3.84 o 
   4   5   9       23.94       19.34      4.51 o 
   5   5   9       58.82       64.21      8.10 o 
   6   5   9       12.64        2.12      6.07 o 
   7   5   9        3.00        6.83      6.82 o 
   0   6   9       14.38        6.31      6.27 o 
   1   6   9        5.36        4.33      3.34 o 
   2   6   9       17.57       20.56      4.26 o 
   3   6   9       66.84       59.52      4.91 o 
   4   6   9        2.58        2.19      4.98 o 
   5   6   9        0.67        0.50      5.13 o 
   6   6   9        2.95        9.99      7.26 o 
   7   6   9       37.42       40.26      8.58 o 
   1   7   9        3.20        6.98      3.51 o 
   2   7   9        6.37        3.11      4.05 o 
   3   7   9        2.98        1.31      4.40 o 
   4   7   9        6.19       -3.77      4.98 o 
   5   7   9        2.57       -0.52      5.81 o 
   6   7   9       10.74       22.20      8.08 o 
   7   7   9        0.17        7.93      9.62 o 
   0   8   9      903.16      893.08     26.50 o 
   1   8   9      199.74      198.60     10.72 o 
   2   8   9        7.19       -1.00      4.91 o 
   3   8   9      902.79      914.20     21.75 o 
   4   8   9       20.93        9.51      7.30 o 
   5   8   9       17.69       18.56      7.88 o 
   6   8   9       14.32       16.92      8.24 o 
   1   9   9      227.38      254.55     12.11 o 
   2   9   9      112.38      114.43      8.92 o 
   3   9   9       43.74       29.28      6.81 o 
   4   9   9       10.27       11.77      7.01 o 
   5   9   9        0.01        0.91      7.30 o 
   6   9   9        0.03       21.13      9.44 o 
   0  10   9      427.19      405.64     27.20 o 
   1  10   9      205.80      206.81     11.92 o 
   2  10   9       47.84       57.09      7.66 o 
   3  10   9      109.94      109.56     10.87 o 
   4  10   9       12.58        3.95      7.46 o 
   5  10   9        3.85       21.57     11.36 o 
   1  11   9        4.48       -5.66      6.06 o 
   2  11   9        0.89        8.07      6.89 o 
   3  11   9        7.91       16.46      8.06 o 
   4  11   9        0.96        2.14      8.17 o 
   0  12   9        3.59        5.71     10.29 o 
   1  12   9       23.08       27.21      8.25 o 
   2  12   9        1.08        3.77      7.88 o 
   3  12   9        1.32       15.05     10.97 o 
   1  13   9        1.51        2.46      7.68 o 
   2  13   9       12.74       22.09      9.03 o 
   0   0  10      385.99      356.87     16.41 o 
   1   0  10     1175.57     1164.10     22.54 o 
   2   0  10      228.93      188.61      8.09 o 
   3   0  10       17.26       13.79      6.38 o 
   4   0  10       30.12       17.14      7.81 o 
   5   0  10        1.26       -7.30      7.42 o 
   6   0  10        0.82       14.86     10.67 o 
   7   0  10       30.68       28.92     11.59 o 
   8   0  10       38.48       25.24     12.93 o 
   1   1  10       54.52       68.15      4.93 o 
   2   1  10      281.89      339.60      8.69 o 
   3   1  10      600.89      581.36     15.40 o 
   4   1  10      183.21      202.61     10.93 o 
   5   1  10      591.75      561.84     20.86 o 
   6   1  10        4.90        7.68      7.71 o 
   7   1  10        0.57       -6.82      6.56 o 
   8   1  10        7.88        6.43      7.75 o 
   0   2  10     4211.08     4051.42     69.48 o 
   1   2  10     1157.03     1073.51     16.03 o 
   2   2  10     2477.59     2472.83     32.55 o 
   3   2  10      500.64      513.34     11.49 o 
   4   2  10        0.00        3.12      4.38 o 
   5   2  10      419.14      399.64     18.49 o 
   6   2  10       14.32        6.57      6.13 o 
   7   2  10        6.80        7.44      7.03 o 
   8   2  10        5.20        9.43      8.39 o 
   1   3  10     2779.76     2816.26     34.60 o 
   2   3  10       28.16       23.72      4.24 o 
   3   3  10       77.03       92.41      5.61 o 
   4   3  10       72.32       77.79      6.33 o 
   5   3  10      149.13      149.95     10.64 o 
   6   3  10       47.52       47.82      8.47 o 
   7   3  10        0.52       -0.62      6.33 o 
   0   4  10       18.30       11.41      5.06 o 
   1   4  10      520.32      554.08     13.16 o 
   2   4  10        1.69        3.44      3.12 o 
   3   4  10       80.77      115.43      6.44 o 
   4   4  10       95.89      110.37      8.63 o 
   5   4  10      124.68      124.47     10.07 o 
   6   4  10       41.93       43.65      7.88 o 
   7   4  10       28.23       30.46      8.22 o 
   1   5  10      154.34      205.73      7.71 o 
   2   5  10       23.53       25.45      4.11 o 
   3   5  10       36.16       36.68      4.81 o 
   4   5  10       14.60        3.42      4.37 o 
   5   5  10       12.15       -2.99      5.16 o 
   6   5  10        0.93       -1.55      7.67 o 
   7   5  10        3.85       10.15      7.14 o 
   0   6  10        0.51       -4.62      3.72 o 
   1   6  10      137.66      146.28      7.30 o 
   2   6  10        5.56        6.10      3.39 o 
   3   6  10        4.49        4.72      3.68 o 
   4   6  10        4.52        9.03      5.75 o 
   5   6  10        1.91        0.74      5.73 o 
   6   6  10        4.83        0.95      6.38 o 
   7   6  10        0.47        8.02      8.88 o 
   1   7  10       39.01       47.57      5.27 o 
   2   7  10      199.74      185.18      9.95 o 
   3   7  10       38.36       31.95      5.46 o 
   4   7  10        6.57        5.95      5.34 o 
   5   7  10        1.63       -0.14      6.21 o 
   6   7  10        0.07       -5.69      7.84 o 
   0   8  10      192.34      229.46     15.71 o 
   1   8  10       46.27       52.39      6.97 o 
   2   8  10      118.89      120.16      9.89 o 
   3   8  10        0.65       -1.81      6.41 o 
   4   8  10        4.12        2.95      5.30 o 
   5   8  10       23.54       14.74      7.17 o 
   6   8  10        0.95        2.08      7.48 o 
   1   9  10     2345.75     2261.78     36.05 o 
   2   9  10        6.65        4.58      6.27 o 
   3   9  10       14.31       16.67      7.70 o 
   4   9  10      174.64      152.66     13.37 o 
   5   9  10       39.84       54.30      9.82 o 
   6   9  10       13.33       19.67     10.70 o 
   0  10  10      429.76      493.65     24.88 o 
   1  10  10        2.31        3.62      5.87 o 
   2  10  10       98.90       97.08     11.92 o 
   3  10  10       33.61       18.13      7.68 o 
   4  10  10       14.62       -0.32      7.20 o 
   5  10  10        2.27       -4.36      7.93 o 
   1  11  10        2.83        2.54      7.36 o 
   2  11  10        6.95        5.93      6.61 o 
   3  11  10        0.09        0.09      8.09 o 
   4  11  10        1.32        0.95      8.38 o 
   0  12  10        4.08       -2.07     10.80 o 
   1  12  10       18.61       13.96      7.85 o 
   2  12  10        7.64        0.44      7.68 o 
   3  12  10        0.25       -6.57     11.11 o 
   1  13  10        6.33        5.53      7.97 o 
   2  13  10        0.55        1.01      8.06 o 
   1   1  11       22.57       14.01      3.05 o 
   2   1  11       16.88       14.21      3.91 o 
   3   1  11      567.68      555.29     15.80 o 
   4   1  11      117.35      119.82      9.67 o 
   5   1  11      154.12      150.54     10.86 o 
   6   1  11        3.05        7.61      6.34 o 
   7   1  11        0.96       -9.69      6.46 o 
   8   1  11        3.53       -4.46      7.53 o 
   0   2  11      203.42      223.82     10.26 o 
   1   2  11      510.48      556.81     10.25 o 
   2   2  11      719.08      726.85     13.00 o 
   3   2  11       94.20      103.04      7.01 o 
   4   2  11        1.63        1.19      4.33 o 
   5   2  11        1.10       -2.93      5.20 o 
   6   2  11       21.32       16.04      6.80 o 
   7   2  11      182.86      166.63     14.38 o 
   1   3  11     4491.29     4605.58     53.35 o 
   2   3  11      588.98      661.44     12.33 o 
   3   3  11       47.39       51.12      5.18 o 
   4   3  11       95.34       93.61      7.84 o 
   5   3  11      111.45      101.43      9.36 o 
   6   3  11        8.64        6.40      6.22 o 
   7   3  11       15.52       11.59      7.29 o 
   0   4  11       29.47       23.47      5.19 o 
   1   4  11     2195.43     2356.32     29.24 o 
   2   4  11       15.96       18.04      3.97 o 
   3   4  11       20.42       23.20      4.43 o 
   4   4  11        0.23       -5.76      3.84 o 
   5   4  11        5.30        0.21      5.86 o 
   6   4  11       11.36        4.31      7.34 o 
   7   4  11       15.02       13.63      7.02 o 
   1   5  11      104.53       93.54      5.77 o 
   2   5  11        0.22       -1.68      3.49 o 
   3   5  11      484.10      511.11     12.92 o 
   4   5  11       50.22       58.05      6.44 o 
   5   5  11       51.64       38.62      6.83 o 
   6   5  11        2.73        4.59      6.47 o 
   7   5  11        3.77       -2.94      6.51 o 
   0   6  11        1.30       -5.32      4.17 o 
   1   6  11       53.34       55.02      4.72 o 
   2   6  11        2.38        7.30      3.99 o 
   3   6  11        0.33       -0.94      3.82 o 
   4   6  11       11.31       14.80      5.28 o 
   5   6  11        2.49       -3.23      5.35 o 
   6   6  11        6.32       11.80      5.76 o 
   7   6  11        0.21        1.09      8.69 o 
   1   7  11      105.75      103.01      8.12 o 
   2   7  11        1.18        4.96      4.21 o 
   3   7  11       44.06       46.01      6.50 o 
   4   7  11        5.03       -3.86      5.32 o 
   5   7  11       16.04       19.01      7.06 o 
   6   7  11       10.43       17.23      8.35 o 
   0   8  11      618.71      659.55     30.87 o 
   1   8  11     2168.24     2186.16     36.17 o 
   2   8  11      119.07      122.25      9.47 o 
   3   8  11       57.67       54.63      7.94 o 
   4   8  11        4.07        7.17      6.57 o 
   5   8  11       33.92       23.13      8.66 o 
   6   8  11        7.78        0.77      7.78 o 
   1   9  11      367.53      369.99     14.82 o 
   2   9  11       10.49       19.85      6.64 o 
   3   9  11       31.71       21.11      6.89 o 
   4   9  11        3.64        9.82      7.07 o 
   5   9  11        0.53        6.12      7.67 o 
   0  10  11       41.97       25.67      9.85 o 
   1  10  11      624.45      679.67     22.34 o 
   2  10  11        0.43       -2.70      5.70 o 
   3  10  11        7.33        2.99      6.79 o 
   4  10  11        0.79       -9.06      6.04 o 
   5  10  11       24.71       21.96      9.35 o 
   1  11  11        3.33        4.05      6.21 o 
   2  11  11       22.96        9.22      7.98 o 
   3  11  11        5.61       -5.36      8.07 o 
   4  11  11        0.56       -2.00     10.45 o 
   0  12  11       11.78        3.76     10.87 o 
   1  12  11       31.74       33.54      9.17 o 
   2  12  11        0.85        5.63      7.94 o 
   3  12  11        3.28       12.72      9.87 o 
   1  13  11        1.06       10.52      8.55 o 
   0   0  12       70.36       41.30      8.04 o 
   1   0  12      677.57      581.43     16.44 o 
   2   0  12      117.08      139.32      8.03 o 
   3   0  12      254.61      305.33     20.92 o 
   4   0  12     1136.80     1073.45     33.30 o 
   5   0  12        5.50       -5.77     13.22 o 
   6   0  12      216.15      181.34     18.00 o 
   7   0  12        0.02       18.73     10.43 o 
   1   1  12       86.76       93.24      5.32 o 
   2   1  12      102.13      101.56      5.10 o 
   3   1  12       30.81       19.08      3.37 o 
   4   1  12      267.42      239.52     12.33 o 
   5   1  12      185.69      205.48     12.41 o 
   6   1  12      290.64      308.39     15.87 o 
   7   1  12       12.05        7.26      7.14 o 
   0   2  12     1748.40     1840.31     33.40 o 
   1   2  12       84.63       66.98      4.64 o 
   2   2  12     1372.65     1422.18     20.85 o 
   3   2  12      388.21      398.91     10.87 o 
   4   2  12      116.49      105.92      8.17 o 
   5   2  12       89.94       86.60      9.04 o 
   6   2  12       16.90       12.32      6.51 o 
   7   2  12        5.28       -0.22      6.56 o 
   1   3  12       85.46       89.45      5.59 o 
   2   3  12      480.59      493.50     17.95 o 
   3   3  12       74.51       78.68      5.55 o 
   4   3  12       30.55       32.19      5.75 o 
   5   3  12       39.78       29.27      7.29 o 
   6   3  12        5.55        8.68      6.42 o 
   7   3  12        4.57        8.58      7.02 o 
   0   4  12      394.22      490.34     14.88 o 
   1   4  12      213.15      236.98      8.25 o 
   2   4  12        4.27        2.75      3.03 o 
   3   4  12        2.23        3.22      3.85 o 
   4   4  12        8.09       -0.70      4.29 o 
   5   4  12        0.33       -7.34      4.89 o 
   6   4  12       11.36       10.75      7.22 o 
   7   4  12        5.25        3.95      7.25 o 
   1   5  12       47.62       56.20      4.71 o 
   2   5  12       43.27       45.99      4.25 o 
   3   5  12        8.40       18.54      4.43 o 
   4   5  12       84.06       65.40      7.33 o 
   5   5  12        1.79        3.10      4.95 o 
   6   5  12       20.58       30.56      7.70 o 
   7   5  12        0.87       -9.84      6.83 o 
   0   6  12       61.56       61.43      6.88 o 
   1   6  12        0.13        2.33      3.60 o 
   2   6  12       36.24       41.33      5.07 o 
   3   6  12        0.04        1.48      4.07 o 
   4   6  12       80.20       78.99      7.26 o 
   5   6  12        9.88        7.56      6.81 o 
   6   6  12       15.29       27.13      8.58 o 
   7   6  12        1.74       -1.12     10.30 o 
   1   7  12        1.79        4.65      5.05 o 
   2   7  12       58.62       62.70      6.79 o 
   3   7  12        2.25        0.26      4.27 o 
   4   7  12        8.52        6.07      5.68 o 
   5   7  12       27.14       19.69      7.73 o 
   6   7  12       25.84       26.93      8.83 o 
   0   8  12      280.12      331.21     22.00 o 
   1   8  12       50.18       64.13      7.70 o 
   2   8  12      456.08      475.61     16.29 o 
   3   8  12      110.67      117.91      9.98 o 
   4   8  12        9.47       -1.63      6.67 o 
   5   8  12        9.16        2.87      7.22 o 
   6   8  12        2.85       14.68      9.41 o 
   1   9  12      398.68      369.63     16.75 o 
   2   9  12      953.68      909.04     21.73 o 
   3   9  12        2.44        1.57      6.27 o 
   4   9  12        3.83       -4.91      6.36 o 
   5   9  12        8.98       11.68      8.25 o 
   0  10  12       73.37       79.19     12.31 o 
   1  10  12       39.43       55.81     11.06 o 
   2  10  12      211.80      192.71     12.35 o 
   3  10  12        0.72       -9.68      6.45 o 
   4  10  12        5.42        0.38      7.39 o 
   5  10  12        7.22        7.98      9.01 o 
   1  11  12        5.45       10.94      6.74 o 
   2  11  12       13.73       10.41      7.14 o 
   3  11  12        2.17       -1.16      7.84 o 
   4  11  12        0.79       -5.57     10.82 o 
   0  12  12        3.41       -2.11     10.44 o 
   1  12  12        0.15        7.53      7.85 o 
   2  12  12        2.95        9.41      9.02 o 
   3  12  12        1.30       -4.76      8.92 o 
   1   1  13      154.78      128.14      5.88 o 
   2   1  13       96.16       95.32      6.58 o 
   3   1  13       11.53       16.08      4.13 o 
   4   1  13       82.47       87.65      9.19 o 
   5   1  13       48.96       72.06      8.51 o 
   6   1  13       29.87       50.13      8.52 o 
   7   1  13       64.82       62.09      9.91 o 
   0   2  13     6101.77     6443.94     97.85 o 
   1   2  13       85.81       97.00      5.67 o 
   2   2  13      258.82      267.17      9.07 o 
   3   2  13        8.32       10.51      5.02 o 
   4   2  13       37.35       30.10      6.57 o 
   5   2  13       14.62        9.79      6.43 o 
   6   2  13      100.33       94.60     10.47 o 
   7   2  13       60.61       57.91      9.38 o 
   1   3  13       57.20       78.30      5.17 o 
   2   3  13      401.79      402.11     13.61 o 
   3   3  13      138.81      160.51      7.86 o 
   4   3  13       20.47       13.97      5.14 o 
   5   3  13        0.49       -0.60      5.82 o 
   6   3  13        0.31        2.58      6.17 o 
   7   3  13        0.03        1.25      6.71 o 
   0   4  13        0.53       -3.44      4.30 o 
   1   4  13     1016.37     1049.67     16.72 o 
   2   4  13        0.39        2.10      3.09 o 
   3   4  13        1.97        0.62      3.87 o 
   4   4  13       50.07       48.50      6.45 o 
   5   4  13        0.06       -3.12      7.72 o 
   6   4  13        2.08        4.04      7.00 o 
   7   4  13       10.51       34.09      9.76 o 
   1   5  13       38.49       35.20      4.46 o 
   2   5  13      109.27      116.37      6.94 o 
   3   5  13       44.43       61.52      7.21 o 
   4   5  13        0.01       -4.45      4.80 o 
   5   5  13       11.37       11.83      5.73 o 
   6   5  13        0.55       -6.95      6.05 o 
   7   5  13       13.27       19.37      8.05 o 
   0   6  13      124.25      136.80      9.67 o 
   1   6  13        5.21        8.61      3.66 o 
   2   6  13       13.77       14.55      4.20 o 
   3   6  13        0.54        3.84      4.59 o 
   4   6  13       16.22       13.46      6.13 o 
   5   6  13        4.34        3.64      6.66 o 
   6   6  13       28.41       47.68      9.80 o 
   1   7  13       49.49       54.86      7.06 o 
   2   7  13       57.91       56.28      8.26 o 
   3   7  13       14.38       11.80      5.64 o 
   4   7  13       39.00       41.48      7.80 o 
   5   7  13       14.48        0.05     10.75 o 
   6   7  13       21.53       19.20      8.60 o 
   0   8  13     1546.35     1508.12     50.41 o 
   1   8  13      861.28      914.47     21.78 o 
   2   8  13       51.41       47.75      7.55 o 
   3   8  13       17.55       25.28      6.92 o 
   4   8  13       20.60       17.71      8.07 o 
   5   8  13        0.29       -2.90      7.33 o 
   6   8  13        8.89        8.31      8.60 o 
   1   9  13       16.73       22.94      8.77 o 
   2   9  13        3.05       -3.95      5.91 o 
   3   9  13        6.41        2.08      6.30 o 
   4   9  13        0.02        9.95      7.81 o 
   5   9  13        0.03      -10.75      7.17 o 
   0  10  13       19.91       13.20     14.66 o 
   1  10  13      230.11      256.30     14.25 o 
   2  10  13        4.54        0.70      6.54 o 
   3  10  13        3.32       -0.65      6.62 o 
   4  10  13        1.09        6.94      7.87 o 
   1  11  13        4.48        5.40      7.00 o 
   2  11  13        0.25       -0.10      6.51 o 
   3  11  13        0.27       -0.18      7.36 o 
   4  11  13        0.05        8.81     11.15 o 
   0  12  13       22.37       15.51     12.36 o 
   1  12  13       25.47       10.96     10.57 o 
   2  12  13       21.87       21.52     10.67 o 
   0   0  14        0.21       -9.98      6.65 o 
   1   0  14       37.74       39.44      5.66 o 
   2   0  14      319.51      309.13     17.52 o 
   3   0  14      345.97      360.54     14.37 o 
   4   0  14      929.88      928.81     36.58 o 
   5   0  14       15.23       18.94      9.34 o 
   6   0  14      352.15      329.91     34.51 o 
   7   0  14       28.99       18.37     11.50 o 
   1   1  14       30.54       25.05      3.68 o 
   2   1  14      315.51      325.64      9.39 o 
   3   1  14        2.57        1.28      3.08 o 
   4   1  14      114.25      100.80      9.65 o 
   5   1  14      172.68      167.05     12.76 o 
   6   1  14       84.67       78.51     10.14 o 
   7   1  14        0.12        7.49      7.50 o 
   0   2  14     5719.87     6110.05     94.03 o 
   1   2  14        1.06        6.73      3.34 o 
   2   2  14      101.19      104.43      5.87 o 
   3   2  14      374.51      408.48     13.22 o 
   4   2  14        3.58        0.02      5.40 o 
   5   2  14       61.69       49.80      8.78 o 
   6   2  14        0.91        0.21      6.39 o 
   7   2  14        4.13       12.72      7.40 o 
   1   3  14      553.04      526.00     13.82 o 
   2   3  14      197.85      182.11      8.34 o 
   3   3  14       24.32       22.16      4.27 o 
   4   3  14       11.40       18.31      6.19 o 
   5   3  14       21.13       23.08      7.37 o 
   6   3  14       32.98       19.38      8.20 o 
   7   3  14       12.99       10.04      8.12 o 
   0   4  14      131.52      130.17      9.63 o 
   1   4  14      734.81      757.14     14.91 o 
   2   4  14        1.90        4.67      3.60 o 
   3   4  14        2.06       -5.28      3.52 o 
   4   4  14       10.49       10.92      5.33 o 
   5   4  14       33.94       41.46      7.73 o 
   6   4  14       46.35       44.05      8.45 o 
   7   4  14       24.04       37.38     10.10 o 
   1   5  14      123.93      125.78      6.79 o 
   2   5  14        3.83        0.99      3.92 o 
   3   5  14       21.43       23.95      4.94 o 
   4   5  14       39.73       46.16      6.88 o 
   5   5  14       21.69       24.68      6.48 o 
   6   5  14       61.73       37.36      8.22 o 
   7   5  14        0.11        8.28      8.28 o 
   0   6  14      399.16      410.69     16.17 o 
   1   6  14       34.40       45.56      5.02 o 
   2   6  14        3.22       -2.91      3.90 o 
   3   6  14       34.34       43.27      7.19 o 
   4   6  14       72.01       47.28     11.33 o 
   5   6  14        1.80        4.92      6.91 o 
   6   6  14       20.35       12.49      7.81 o 
   1   7  14       47.64       51.64      7.38 o 
   2   7  14        0.70        0.44      5.03 o 
   3   7  14      177.90      195.28     12.32 o 
   4   7  14        7.05       -7.35      5.85 o 
   5   7  14        2.43       -1.27      6.84 o 
   6   7  14        0.08       -1.18      7.64 o 
   0   8  14     2063.41     1833.17     86.48 o 
   1   8  14       58.18       69.75      7.83 o 
   2   8  14      117.26      109.59      9.71 o 
   3   8  14       92.32       94.67     12.74 o 
   4   8  14        0.00        0.78      7.04 o 
   5   8  14        0.00      -11.54      7.69 o 
   1   9  14      584.95      605.36     22.06 o 
   2   9  14        4.20       -1.45      6.32 o 
   3   9  14       50.55       57.73      8.76 o 
   4   9  14       59.57       52.47     10.28 o 
   5   9  14        2.53        1.86      8.65 o 
   0  10  14      636.91      671.05     34.57 o 
   1  10  14       13.31       11.04      6.89 o 
   2  10  14       32.62       38.00      8.89 o 
   3  10  14       31.73       48.53      9.84 o 
   4  10  14        2.43       -4.59      7.63 o 
   1  11  14        5.20       -1.53      7.31 o 
   2  11  14        3.66        4.79      7.16 o 
   3  11  14       12.29       10.74      8.42 o 
   0  12  14        6.09        7.64     13.73 o 
   1  12  14        0.00       -2.92      9.34 o 
   2  12  14        0.06       -4.61      8.03 o 
   1   1  15       17.55       18.85      3.70 o 
   2   1  15      554.95      542.33     11.70 o 
   3   1  15        6.54       10.05      4.86 o 
   4   1  15       96.80      106.22      9.79 o 
   5   1  15       40.13       44.99      8.94 o 
   6   1  15      101.55      119.91     12.01 o 
   7   1  15        6.31       12.28      7.81 o 
   0   2  15      414.80      403.86     15.82 o 
   1   2  15       34.98       48.25      4.71 o 
   2   2  15      358.29      381.72     10.71 o 
   3   2  15        1.06        9.37      4.85 o 
   4   2  15      255.09      249.05     15.49 o 
   5   2  15      185.35      165.45     12.11 o 
   6   2  15      128.14      127.25     12.48 o 
   7   2  15       19.48       20.17      8.52 o 
   1   3  15      575.78      623.38     17.05 o 
   2   3  15       79.96       76.54      5.91 o 
   3   3  15       45.53       39.68      5.01 o 
   4   3  15        5.70        4.47      5.87 o 
   5   3  15       60.75       58.55      8.31 o 
   6   3  15        0.99        1.82      6.56 o 
   7   3  15        2.41       11.76      9.22 o 
   0   4  15      104.39      159.86     10.62 o 
   1   4  15       73.98      105.29      6.43 o 
   2   4  15       33.49       41.31      4.91 o 
   3   4  15       96.99      125.68      8.65 o 
   4   4  15       17.64       28.99      7.07 o 
   5   4  15       14.68       20.94      6.81 o 
   6   4  15       49.60       39.37      8.72 o 
   7   4  15        2.09        5.52      8.71 o 
   1   5  15        0.20        4.48      3.83 o 
   2   5  15        7.37        6.47      4.37 o 
   3   5  15       13.41       12.63      6.53 o 
   4   5  15       14.67        7.89      5.82 o 
   5   5  15        4.34       -3.45      5.75 o 
   6   5  15       10.46       18.50      7.77 o 
   0   6  15        4.21        1.37      5.42 o 
   1   6  15        2.64        2.08      3.99 o 
   2   6  15       40.19       36.85      7.05 o 
   3   6  15       19.17       11.59      5.48 o 
   4   6  15       41.43       33.58      8.35 o 
   5   6  15        2.57       -4.50      6.62 o 
   6   6  15        0.01       16.94      8.40 o 
   1   7  15       14.35       14.51      5.95 o 
   2   7  15      187.31      195.92     10.70 o 
   3   7  15        0.17       -2.46      5.43 o 
   4   7  15       35.84       40.11      8.86 o 
   5   7  15       20.78       26.98      8.34 o 
   6   7  15        8.81       -0.87      7.87 o 
   0   8  15      305.04      334.38     19.80 o 
   1   8  15        1.92       -0.23      5.78 o 
   2   8  15       32.93       30.91      6.87 o 
   3   8  15      317.33      362.69     17.33 o 
   4   8  15        5.40        8.47      7.90 o 
   5   8  15       10.60        7.06      8.80 o 
   1   9  15       72.04       80.11      8.55 o 
   2   9  15       32.35       39.11      9.09 o 
   3   9  15       11.54       13.80      6.75 o 
   4   9  15        0.54       -1.08      7.75 o 
   5   9  15        0.76        5.05      8.83 o 
   0  10  15      327.46      315.35     24.14 o 
   1  10  15        2.37        6.04      6.69 o 
   2  10  15        0.02        0.39      6.49 o 
   3  10  15      129.49      135.32     11.55 o 
   4  10  15        9.01        5.33      8.24 o 
   1  11  15        0.00       -3.43      7.21 o 
   2  11  15        2.23        1.99      7.06 o 
   3  11  15        0.03        1.92      8.35 o 
   0  12  15        2.91       11.97     12.80 o 
   1  12  15       13.09       -6.10      7.99 o 
   0   0  16      207.95      196.08     16.46 o 
   1   0  16      393.52      393.88     20.87 o 
   2   0  16      200.36      218.13     12.06 o 
   3   0  16       78.08       81.54     11.64 o 
   4   0  16      328.98      297.25     21.26 o 
   5   0  16      363.03      343.52     24.15 o 
   6   0  16       50.81       48.69     15.89 o 
   7   0  16        7.30       -2.04     10.92 o 
   1   1  16        0.02        1.23      3.23 o 
   2   1  16      625.93      619.01     13.07 o 
   3   1  16      424.35      405.64     15.59 o 
   4   1  16        2.96       -2.56      5.88 o 
   5   1  16       35.47       29.26      8.01 o 
   6   1  16        0.01       11.82      7.93 o 
   7   1  16       10.25       21.03      9.49 o 
   0   2  16       39.56       40.64      6.32 o 
   1   2  16       47.85       40.14      6.03 o 
   2   2  16      624.06      629.24     13.03 o 
   3   2  16       63.24       54.76      6.71 o 
   4   2  16       75.54       78.14      8.95 o 
   5   2  16       66.00       77.71     10.10 o 
   6   2  16        5.84        5.50      7.95 o 
   7   2  16       18.96       24.94     12.87 o 
   1   3  16      200.89      200.96      9.14 o 
   2   3  16        1.23       -2.18      3.27 o 
   3   3  16      229.72      224.95     11.29 o 
   4   3  16        6.13        8.70      8.15 o 
   5   3  16       18.24       13.24      6.45 o 
   6   3  16        9.40       13.35      7.32 o 
   7   3  16        3.00       -8.05      8.13 o 
   0   4  16      537.21      591.04     19.47 o 
   1   4  16      154.49      155.93      7.73 o 
   2   4  16        1.29       -1.31      3.57 o 
   3   4  16       45.41       60.69      6.57 o 
   4   4  16       63.49       44.26      7.71 o 
   5   4  16        4.34       -3.73      5.77 o 
   6   4  16        1.55        9.53      7.13 o 
   1   5  16        3.87        6.09      3.92 o 
   2   5  16       21.92       21.56      4.71 o 
   3   5  16      203.16      206.24     12.18 o 
   4   5  16       17.22       14.24      6.37 o 
   5   5  16       13.93       10.22      6.37 o 
   6   5  16        0.00        5.75      7.56 o 
   0   6  16        4.37        5.78      6.93 o 
   1   6  16        0.14       -0.80      4.04 o 
   2   6  16      322.64      313.83     13.46 o 
   3   6  16       23.60       31.73      6.62 o 
   4   6  16       17.83        8.73      6.27 o 
   5   6  16        0.67       -6.16      6.68 o 
   6   6  16        2.57        6.80      8.17 o 
   1   7  16      172.02      171.82     11.01 o 
   2   7  16      500.43      578.72     21.11 o 
   3   7  16       93.63      116.53     10.50 o 
   4   7  16       44.04       35.48      8.19 o 
   5   7  16        9.33       16.87      9.02 o 
   0   8  16       23.93       13.92      8.97 o 
   1   8  16       45.78       59.62      7.88 o 
   2   8  16      176.51      184.08     12.09 o 
   3   8  16        7.74       13.85      6.32 o 
   4   8  16       17.11       14.94      8.29 o 
   5   8  16       19.07       11.40      8.84 o 
   1   9  16      202.28      205.62     13.01 o 
   2   9  16       17.25       19.03      7.29 o 
   3   9  16      171.07      136.34     15.65 o 
   4   9  16        3.27        2.80      7.49 o 
   0  10  16       96.63      108.73     13.95 o 
   1  10  16        0.97        5.49      7.13 o 
   2  10  16       31.08       28.22      8.15 o 
   3  10  16       42.33       51.08      9.89 o 
   4  10  16       31.19       48.44     10.39 o 
   1  11  16        0.38        0.33      6.42 o 
   2  11  16       15.13       18.93      8.41 o 
   3  11  16        3.40        2.11      8.76 o 
   0  12  16        0.80        9.72     11.31 o 
   1   1  17       83.93       84.67      6.83 o 
   2   1  17       76.89       85.56      6.21 o 
   3   1  17        1.07        3.10      5.43 o 
   4   1  17      522.71      530.35     21.69 o 
   5   1  17      130.53      135.31     11.50 o 
   6   1  17       73.66       76.63     10.97 o 
   7   1  17       24.00       22.08      9.22 o 
   0   2  17      136.00      149.28     15.22 o 
   1   2  17        7.33        4.94      3.64 o 
   2   2  17      154.08      156.90      8.15 o 
   3   2  17      395.16      416.55     15.26 o 
   4   2  17        0.17        2.15      6.18 o 
   5   2  17        4.12        0.55      7.10 o 
   6   2  17        0.09        5.49      8.08 o 
   7   2  17        0.50        1.19      7.66 o 
   1   3  17      136.26      147.63      7.54 o 
   2   3  17       50.06       47.02      5.50 o 
   3   3  17       47.93       43.93      7.14 o 
   4   3  17        3.48        8.27      6.13 o 
   5   3  17        5.76       10.18      7.67 o 
   6   3  17        1.79        7.84      7.34 o 
   0   4  17       48.49       54.71      7.86 o 
   1   4  17        0.78        1.06      3.69 o 
   2   4  17       25.33       32.83      6.05 o 
   3   4  17       20.15       17.05      6.94 o 
   4   4  17       26.82       30.48      7.31 o 
   5   4  17        7.32       -6.21      7.18 o 
   6   4  17        2.59        6.05      6.97 o 
   1   5  17        0.13       -5.37      3.58 o 
   2   5  17       19.71       16.66      5.85 o 
   3   5  17        4.37        7.21      4.70 o 
   4   5  17       93.34       87.17      9.57 o 
   5   5  17       56.22       66.89     11.28 o 
   6   5  17        0.04       -4.69      7.57 o 
   0   6  17        0.03       -9.79      6.53 o 
   1   6  17       23.84       22.95      5.83 o 
   2   6  17       14.30       14.42      5.62 o 
   3   6  17        2.50        0.86      5.15 o 
   4   6  17       68.34       66.57     10.22 o 
   5   6  17       18.69       26.94     10.83 o 
   6   6  17        0.13       -2.74      7.54 o 
   1   7  17        7.47        4.03      5.55 o 
   2   7  17       98.84      123.46     10.31 o 
   3   7  17        0.70        0.75      6.11 o 
   4   7  17       10.46       10.20      7.44 o 
   5   7  17       27.81       34.85     10.19 o 
   0   8  17       63.84       69.16     11.77 o 
   1   8  17        0.52       -5.88      6.35 o 
   2   8  17      165.40      161.31     11.61 o 
   3   8  17        1.59       -4.78      5.79 o 
   4   8  17        0.03       15.48      8.08 o 
   5   8  17       30.62       54.70     11.32 o 
   1   9  17      148.62      145.75     11.34 o 
   2   9  17        1.15       -0.41      6.14 o 
   3   9  17        5.36        2.06      6.90 o 
   4   9  17        7.76        2.81      7.38 o 
   0  10  17       37.40       57.08     11.74 o 
   1  10  17       18.19       12.77      7.93 o 
   2  10  17       36.23       25.27      7.98 o 
   3  10  17        3.25        9.37      7.84 o 
   1  11  17       12.51       14.22      7.52 o 
   2  11  17       63.80       62.06     10.41 o 
   0   0  18      126.76      144.51     16.76 o 
   1   0  18      627.94      634.69     21.91 o 
   2   0  18       44.69       50.22      7.49 o 
   3   0  18      263.76      263.99     19.75 o 
   4   0  18      384.01      347.38     23.59 o 
   5   0  18        1.12        7.37     11.84 o 
   6   0  18        0.66      -16.53     11.02 o 
   1   1  18       49.27       51.28      5.21 o 
   2   1  18      406.38      426.67     11.69 o 
   3   1  18       15.77        7.14      5.85 o 
   4   1  18      427.02      422.33     18.38 o 
   5   1  18       74.55       94.61     10.61 o 
   6   1  18        0.02       -9.23      6.15 o 
   0   2  18       66.90       65.71      8.13 o 
   1   2  18      151.96      174.63      8.72 o 
   2   2  18       23.24       24.44      4.60 o 
   3   2  18      179.99      206.48     12.62 o 
   4   2  18        0.60       -8.12      5.41 o 
   5   2  18       13.30       12.03      6.99 o 
   6   2  18        9.01       18.54      8.51 o 
   1   3  18       46.71       51.07      5.35 o 
   2   3  18        4.46        6.91      4.37 o 
   3   3  18       32.96       28.88      6.17 o 
   4   3  18       30.24       25.95      7.05 o 
   5   3  18       10.60        7.31      6.69 o 
   6   3  18        1.23        6.89      7.42 o 
   0   4  18       40.92       33.33      7.10 o 
   1   4  18       79.53       86.64      6.92 o 
   2   4  18       36.62       35.80      5.20 o 
   3   4  18        0.03        2.57      5.08 o 
   4   4  18       39.64       29.66      7.31 o 
   5   4  18        0.02       -1.23      6.25 o 
   6   4  18        8.10       14.06      8.22 o 
   1   5  18       39.93       31.94      5.32 o 
   2   5  18       79.19       79.65      7.04 o 
   3   5  18        2.35       -3.77      4.89 o 
   4   5  18        2.46       -2.56      5.92 o 
   5   5  18        5.01       -4.45      7.28 o 
   6   5  18       17.59       30.51      9.40 o 
   0   6  18        0.10       -9.36      6.24 o 
   1   6  18       44.01       27.03      6.05 o 
   2   6  18       25.11       12.66      5.69 o 
   3   6  18        0.11       -3.95      5.68 o 
   4   6  18       14.72       32.29      8.27 o 
   5   6  18       16.63       30.26      8.92 o 
   1   7  18       10.02        6.62      5.53 o 
   2   7  18       22.94       24.61      6.84 o 
   3   7  18        6.37       -3.26      7.14 o 
   4   7  18      107.94      123.67     13.88 o 
   5   7  18       82.53       96.69     19.44 o 
   0   8  18        7.41       16.30      9.36 o 
   1   8  18       82.56       88.58      9.22 o 
   2   8  18      112.55      106.09      9.82 o 
   3   8  18       18.26       15.86     10.47 o 
   4   8  18        1.89        2.16      7.07 o 
   1   9  18       14.52       15.19      7.00 o 
   2   9  18       54.65       40.58      8.37 o 
   3   9  18        2.95       11.17      8.42 o 
   4   9  18        6.69        3.93      7.88 o 
   0  10  18        9.45        7.15      9.64 o 
   1  10  18       41.00       49.38      9.27 o 
   2  10  18       92.06      115.33     11.25 o 
   3  10  18       24.89       15.29      9.29 o 
   1  11  18        1.43       16.46      7.89 o 
   1   1  19       34.40       22.46      4.56 o 
   2   1  19       92.40      100.57      6.68 o 
   3   1  19       60.41       52.98      8.19 o 
   4   1  19      383.35      361.15     17.43 o 
   5   1  19      174.63      160.44     15.80 o 
   6   1  19        1.27        8.61      7.70 o 
   0   2  19      115.59      126.96     10.63 o 
   1   2  19      225.17      241.98      9.75 o 
   2   2  19       61.37       62.61      6.01 o 
   3   2  19        0.16       -2.05      5.69 o 
   4   2  19        8.55        8.08      6.38 o 
   5   2  19        3.83        6.77      6.83 o 
   6   2  19       23.32       13.19      8.47 o 
   1   3  19       15.95       19.49      4.54 o 
   2   3  19       82.55       92.63      7.63 o 
   3   3  19        0.59       -5.59      5.13 o 
   4   3  19        8.66       -3.27      5.95 o 
   5   3  19        1.63        2.73      6.90 o 
   6   3  19       37.80       35.35      8.96 o 
   0   4  19      234.82      260.39     14.69 o 
   1   4  19        3.04        1.87      3.62 o 
   2   4  19        9.91       15.22      4.96 o 
   3   4  19        0.00        1.56      5.11 o 
   4   4  19       18.08       14.82      7.83 o 
   5   4  19       41.01       30.88      8.04 o 
   6   4  19        6.53        8.06      7.66 o 
   1   5  19        0.40        0.24      4.27 o 
   2   5  19       97.11       89.14      7.26 o 
   3   5  19        1.43        3.22      5.60 o 
   4   5  19       55.09       55.89      9.33 o 
   5   5  19        4.27       -4.07      7.17 o 
   0   6  19        0.26        4.76      7.51 o 
   1   6  19       16.06       14.28      5.67 o 
   2   6  19       23.60       13.83      6.01 o 
   3   6  19       20.53       12.74      6.90 o 
   4   6  19        3.57       19.52      8.06 o 
   5   6  19       31.57       37.09      9.49 o 
   1   7  19       14.06        5.67      5.67 o 
   2   7  19       29.26       29.05      7.18 o 
   3   7  19        8.89        9.78      8.05 o 
   4   7  19      244.27      220.79     17.67 o 
   5   7  19        4.01       -0.99      8.26 o 
   0   8  19        1.06      -10.31      7.93 o 
   1   8  19       19.45       19.12      7.85 o 
   2   8  19       15.32       32.46      7.72 o 
   3   8  19        0.35       -6.38      7.08 o 
   4   8  19       38.74       34.28     10.90 o 
   1   9  19       15.64       27.90      7.55 o 
   2   9  19        7.83       11.94      7.14 o 
   3   9  19        2.66        6.19      8.45 o 
   0  10  19        3.40       24.90     10.86 o 
   1  10  19        3.51       -2.45      7.66 o 
   2  10  19        0.00        4.39      7.47 o 
   0   0  20      355.52      378.75     42.32 o 
   1   0  20      107.43      109.98     14.85 o 
   2   0  20     2195.93     2028.97     45.54 o 
   3   0  20      750.86      780.71     35.41 o 
   4   0  20       50.01       46.62     12.60 o 
   5   0  20       15.13       11.65     10.87 o 
   6   0  20        7.45       11.58     10.58 o 
   1   1  20      124.55      126.10      8.72 o 
   2   1  20       32.77       33.83      5.31 o 
   3   1  20       58.45       87.93      9.84 o 
   4   1  20        6.87       16.12      7.21 o 
   5   1  20        2.57        0.19      6.85 o 
   6   1  20        4.60       -2.15      7.48 o 
   0   2  20       58.28       64.51     10.04 o 
   1   2  20       27.13       34.43      5.27 o 
   2   2  20       89.70       89.21      7.15 o 
   3   2  20      111.28      124.34     11.36 o 
   4   2  20       18.78       20.08      7.19 o 
   5   2  20        0.08        1.32      6.93 o 
   6   2  20        2.73        1.57      7.51 o 
   1   3  20       14.71       16.90      4.87 o 
   2   3  20       13.68        4.52      4.35 o 
   3   3  20       16.67       11.98      6.53 o 
   4   3  20        5.67       13.90      7.00 o 
   5   3  20        0.46        4.78      7.07 o 
   6   3  20        9.08       -3.29      7.26 o 
   0   4  20        6.47        8.07      5.95 o 
   1   4  20        0.00       -5.74      3.83 o 
   2   4  20        8.45        2.07      4.68 o 
   3   4  20        0.89       -3.90      5.11 o 
   4   4  20        1.65       -3.48      6.38 o 
   5   4  20        3.26       -8.85      6.37 o 
   6   4  20        0.29       -1.64      7.49 o 
   1   5  20        0.27       -2.86      4.16 o 
   2   5  20        6.92        8.37      4.93 o 
   3   5  20        1.29       -4.19      5.63 o 
   4   5  20        0.36       -4.38      7.02 o 
   5   5  20        2.57       -0.08      7.49 o 
   0   6  20       64.03       39.46      9.84 o 
   1   6  20        0.00       -4.81      5.20 o 
   2   6  20      129.28      124.34     10.67 o 
   3   6  20       82.83       77.29      9.40 o 
   4   6  20       42.11       45.68      9.47 o 
   5   6  20        2.84       -5.48      7.03 o 
   1   7  20        5.43        5.01      5.97 o 
   2   7  20        3.60        7.75      5.98 o 
   3   7  20       61.64       60.84     10.27 o 
   4   7  20       30.39       24.97     10.24 o 
   0   8  20      123.07      121.17     15.76 o 
   1   8  20        8.13        5.18      6.64 o 
   2   8  20       26.48       32.31      7.92 o 
   3   8  20       85.56       96.76     12.11 o 
   4   8  20       30.57       25.70     10.32 o 
   1   9  20        1.94       -1.39      6.73 o 
   2   9  20        0.33       -0.27      6.75 o 
   3   9  20        8.84       -0.95      8.65 o 
   0  10  20       16.01       25.44     11.45 o 
   1  10  20        1.57        5.14      7.21 o 
   2  10  20        0.69       -6.31      7.07 o 
   1   1  21       56.42       48.40      5.77 o 
   2   1  21      831.20      861.32     18.22 o 
   3   1  21      126.24      120.74     13.30 o 
   4   1  21       52.25       46.04      9.05 o 
   5   1  21       14.45       17.28      7.93 o 
   6   1  21       16.31       30.87     12.82 o 
   0   2  21       18.54       17.55      7.03 o 
   1   2  21       16.45       16.84      4.92 o 
   2   2  21        0.42       -4.06      4.53 o 
   3   2  21       85.23       76.01      9.46 o 
   4   2  21        7.64       -0.66      6.49 o 
   5   2  21       12.40       12.41      7.68 o 
   6   2  21        6.90       13.23      8.30 o 
   1   3  21        0.00       -6.09      4.06 o 
   2   3  21       13.00        8.60      4.66 o 
   3   3  21        5.94       -4.01      5.63 o 
   4   3  21        1.38        4.80      6.84 o 
   5   3  21       16.00       15.53      7.35 o 
   0   4  21       91.22       74.53     17.77 o 
   1   4  21        1.09       -3.72      4.46 o 
   2   4  21       47.16       48.23      6.24 o 
   3   4  21       18.98        5.09      9.16 o 
   4   4  21       70.88       35.14      8.43 o 
   5   4  21        6.36        6.21      7.39 o 
   1   5  21        0.05       -3.05      4.38 o 
   2   5  21       74.57       49.51      8.27 o 
   3   5  21        5.62        8.22      6.80 o 
   4   5  21        1.18       -8.54      6.60 o 
   5   5  21        1.73       -1.38      7.70 o 
   0   6  21       90.85      102.12     15.95 o 
   1   6  21        3.96       -3.53      6.65 o 
   2   6  21        2.44       10.63      6.93 o 
   3   6  21      167.87      148.97     21.22 o 
   4   6  21       17.16       12.18      9.10 o 
   5   6  21        4.81       10.98      7.77 o 
   1   7  21       28.83       27.67      6.85 o 
   2   7  21       55.81       60.26      9.37 o 
   3   7  21       53.75       45.09      9.64 o 
   4   7  21        8.36       10.78      9.70 o 
   0   8  21       11.72       13.66      9.60 o 
   1   8  21        2.66        8.39      7.23 o 
   2   8  21        2.58       -0.26      6.78 o 
   3   8  21        6.17       10.15      8.33 o 
   1   9  21        0.38        8.26      7.19 o 
   2   9  21        4.54        2.98      7.52 o 
   0  10  21        0.01        9.59     10.53 o 
   1  10  21       25.17       31.36      8.75 o 
   0   0  22     3084.63     3261.36    115.99 o 
   1   0  22      803.06      857.15     28.30 o 
   2   0  22       19.52       28.22     10.59 o 
   3   0  22      403.72      404.38     26.09 o 
   4   0  22       34.62       17.15     10.85 o 
   5   0  22       32.90       20.18     11.98 o 
   1   1  22      133.88      127.77      8.96 o 
   2   1  22       95.33       75.63      9.12 o 
   3   1  22       50.54       59.23     11.76 o 
   4   1  22       26.88       18.57      7.79 o 
   5   1  22        2.92        6.87      9.02 o 
   0   2  22      217.85      189.93     13.45 o 
   1   2  22       54.67       39.48      6.01 o 
   2   2  22        9.08        6.13      5.79 o 
   3   2  22       12.82       15.36      6.82 o 
   4   2  22        4.44       -1.16      6.63 o 
   5   2  22        0.62       -9.38      6.26 o 
   1   3  22        0.26       -2.99      4.55 o 
   2   3  22       62.87       52.39      7.26 o 
   3   3  22       11.93        8.82      6.70 o 
   4   3  22        1.78       -2.28      7.71 o 
   5   3  22        0.95       -5.78      6.49 o 
   0   4  22       99.54      105.81     12.15 o 
   1   4  22        0.74       -0.21      4.18 o 
   2   4  22       13.17        3.05      5.30 o 
   3   4  22       10.45        8.76      6.87 o 
   4   4  22       12.63       -2.38      6.69 o 
   5   4  22       17.41       19.48      9.05 o 
   1   5  22       64.96       41.46      6.53 o 
   2   5  22        7.99       15.91      5.90 o 
   3   5  22        0.17       -6.07      6.92 o 
   4   5  22        1.05       -8.98      6.57 o 
   5   5  22        7.58       -2.00      7.60 o 
   0   6  22      168.33      207.84     22.19 o 
   1   6  22       20.66       20.19      6.79 o 
   2   6  22        7.56       -6.25      7.10 o 
   3   6  22        5.45        9.44      8.28 o 
   4   6  22        9.52        2.24      8.45 o 
   1   7  22        4.88        5.70      6.59 o 
   2   7  22       64.04       60.02     10.30 o 
   3   7  22        0.01       14.10      8.46 o 
   4   7  22       13.54       24.95     10.65 o 
   0   8  22        2.38       15.87      9.94 o 
   1   8  22       39.27       54.04      9.05 o 
   2   8  22       10.84        8.10      7.19 o 
   3   8  22        1.74        7.21      8.57 o 
   1   9  22        0.00        4.61      6.94 o 
   2   9  22       24.86       24.43      8.88 o 
   1   1  23      122.54      120.91      8.58 o 
   2   1  23        0.20       -2.20      7.25 o 
   3   1  23       44.38       29.01      7.71 o 
   4   1  23        1.55        2.52      7.40 o 
   5   1  23        0.54        0.44      9.11 o 
   0   2  23        5.03       -1.69      6.47 o 
   1   2  23       94.11       96.39      7.29 o 
   2   2  23       64.75       52.02      9.13 o 
   3   2  23        9.59        8.43      7.01 o 
   4   2  23        1.81        3.53      7.07 o 
   5   2  23        3.93        8.93      7.53 o 
   1   3  23        0.68       -6.57      4.38 o 
   2   3  23        3.52       -1.29      5.28 o 
   3   3  23       20.07       18.63      7.15 o 
   4   3  23        3.01       -9.82      6.54 o 
   5   3  23       11.58       13.44      8.85 o 
   0   4  23        2.34        2.48      6.48 o 
   1   4  23       10.15        2.21      4.57 o 
   2   4  23        0.04       -5.62      5.25 o 
   3   4  23        0.66       -8.13      6.04 o 
   4   4  23        0.60        4.00      7.72 o 
   5   4  23        2.21        6.61      8.40 o 
   1   5  23        0.17        2.97      5.59 o 
   2   5  23        0.70        5.70      6.63 o 
   3   5  23       16.86       27.15      8.86 o 
   4   5  23        2.42       -1.66      7.75 o 
   0   6  23        1.19       -0.94      8.15 o 
   1   6  23      108.42       88.85      9.13 o 
   2   6  23        1.58        7.42      7.64 o 
   3   6  23       16.91        6.61     10.77 o 
   4   6  23        2.43        4.95      8.50 o 
   1   7  23       25.41       17.20      6.89 o 
   2   7  23        0.08       -1.71      7.60 o 
   3   7  23        0.57       -0.28      9.01 o 
   0   8  23        1.96       12.24      9.88 o 
   1   8  23        6.20       10.44      7.10 o 
   2   8  23        0.01       -0.19      7.41 o 
   1   9  23        0.06        6.27      7.92 o 
   0   0  24     2010.21     2120.56     78.50 o 
   1   0  24       18.17       25.51      8.16 o 
   2   0  24       26.73       21.65     10.80 o 
   3   0  24       63.66       73.56     14.50 o 
   4   0  24       17.23       18.82     12.66 o 
   5   0  24        5.16        7.39     11.83 o 
   1   1  24      327.98      365.12     15.69 o 
   2   1  24       32.55       29.44      7.90 o 
   3   1  24        0.01       -9.31      7.10 o 
   4   1  24        8.70       -5.10      7.07 o 
   5   1  24       10.75        9.75      8.44 o 
   0   2  24       13.12       16.97      7.69 o 
   1   2  24      106.58      102.93      7.75 o 
   2   2  24       26.33       37.90      8.05 o 
   3   2  24        5.19       13.16      7.34 o 
   4   2  24        0.17        3.18      7.09 o 
   5   2  24        3.12       12.61      8.15 o 
   1   3  24       10.13        0.09      4.88 o 
   2   3  24        0.03       -3.86      5.36 o 
   3   3  24        0.96        1.95      6.89 o 
   4   3  24        2.99       -3.21      7.42 o 
   0   4  24       32.16       20.76      8.27 o 
   1   4  24        5.83        1.07      5.06 o 
   2   4  24        6.53       -3.89      5.91 o 
   3   4  24       19.26       19.01     11.74 o 
   4   4  24        1.38       -6.47      7.10 o 
   1   5  24       28.09       24.73      7.25 o 
   2   5  24       38.49       31.55      7.81 o 
   3   5  24        0.04        0.82      7.59 o 
   4   5  24        2.17        1.53      7.95 o 
   0   6  24      106.31      114.89     15.24 o 
   1   6  24        1.88       12.74      6.80 o 
   2   6  24        0.27       -4.28      7.60 o 
   3   6  24        0.45       -5.08      8.28 o 
   1   7  24       29.73       34.03      9.03 o 
   2   7  24        2.02        1.38      8.00 o 
   3   7  24        2.26       10.36      9.40 o 
   0   8  24        7.77        9.21     10.00 o 
   1   8  24       12.02        6.56      9.26 o 
   1   1  25      122.17      133.28      9.13 o 
   2   1  25      147.92      128.10     11.80 o 
   3   1  25        0.16       -2.40      9.36 o 
   4   1  25        5.08        6.71      7.64 o 
   0   2  25       11.45       17.08      7.94 o 
   1   2  25      124.42      116.22      8.02 o 
   2   2  25       19.42       20.51      9.34 o 
   3   2  25        0.02        1.39      7.40 o 
   4   2  25       42.93       22.90      8.43 o 
   1   3  25        6.47        7.07      5.73 o 
   2   3  25        3.37        1.37      7.04 o 
   3   3  25        7.85        7.56      7.42 o 
   4   3  25        1.39       -6.71      6.88 o 
   0   4  25        5.67        9.12      7.96 o 
   1   4  25        3.14        2.73      5.40 o 
   2   4  25       12.18        6.66      7.09 o 
   3   4  25        0.77       -2.88      7.33 o 
   4   4  25       12.00        6.35      8.15 o 
   1   5  25       19.29       15.67      7.02 o 
   2   5  25        7.68        8.68      9.63 o 
   3   5  25        3.88       14.97     12.01 o 
   0   6  25       59.71       45.64     11.93 o 
   1   6  25       31.36       36.12      8.31 o 
   2   6  25        3.45        6.17      9.78 o 
   3   6  25        0.00       -2.85      8.14 o 
   1   7  25        2.21        9.05      7.33 o 
   2   7  25       15.78       24.35      9.63 o 
   0   0  26      341.85      391.12     36.11 o 
   1   0  26       55.09       49.05      9.55 o 
   2   0  26      437.99      419.43     27.46 o 
   3   0  26       83.94       67.72     15.07 o 
   4   0  26       19.13       33.39     18.88 o 
   1   1  26       19.47       26.81      5.69 o 
   2   1  26       40.75       39.03      8.97 o 
   3   1  26        0.63       14.41      8.03 o 
   4   1  26        0.01        1.79      7.89 o 
   0   2  26       28.82       41.03      9.42 o 
   1   2  26      111.73      129.52     10.21 o 
   2   2  26        0.02       -0.18      6.69 o 
   3   2  26        0.17      -12.28      8.18 o 
   4   2  26        3.88       -5.86      7.48 o 
   1   3  26       29.07       35.53      6.77 o 
   2   3  26        0.08       -1.66      6.65 o 
   3   3  26        1.00       -1.97      8.27 o 
   0   4  26       28.63       16.04      8.46 o 
   1   4  26        0.98       -2.19      6.93 o 
   2   4  26       11.83       14.57      8.39 o 
   3   4  26        6.10        1.76      7.80 o 
   1   5  26       25.66       19.58     10.06 o 
   2   5  26        2.72       -0.21     13.20 o 
   3   5  26       18.67       17.30     10.00 o 
   0   6  26       80.01      107.34     14.55 o 
   1   6  26        0.88        7.02      7.74 o 
   2   6  26       29.50       22.60      9.55 o 
   1   7  26       20.17       22.75      9.64 o 
   1   1  27      141.45      154.35     11.39 o 
   2   1  27       22.01        8.62      7.77 o 
   3   1  27        3.06        4.90      7.80 o 
   0   2  27       15.82       29.30      8.87 o 
   1   2  27       71.26       63.91      9.52 o 
   2   2  27        8.59       13.61      7.84 o 
   3   2  27        2.12       18.10      8.20 o 
   1   3  27        0.02       -1.89      6.41 o 
   2   3  27        1.70       -3.34      7.67 o 
   3   3  27        0.68       -1.18      7.62 o 
   0   4  27        2.81       -4.62      9.49 o 
   1   4  27       10.56        5.06      7.27 o 
   2   4  27        3.48        3.22      7.97 o 
   1   5  27       12.42        6.05      8.23 o 
   2   5  27        4.55       16.30      9.85 o 
   0   6  27        0.02        1.48     10.63 o 
   1   6  27        0.06        6.97      8.58 o 
   0   0  28      114.51      133.93     18.73 o 
   1   0  28        2.13        7.63     10.75 o 
   2   0  28       16.91        3.90     11.07 o 
   3   0  28        1.09       -1.30     10.94 o 
   1   1  28       91.08       91.42     10.71 o 
   2   1  28       30.74       49.70      9.58 o 
   3   1  28        0.42       -0.65      7.82 o 
   0   2  28       40.00       32.80      9.29 o 
   1   2  28       16.28        9.36      6.88 o 
   2   2  28        2.67        6.43      7.87 o 
   1   3  28        0.31       -3.76      6.49 o 
   2   3  28        0.00       -2.61      7.29 o 
   0   4  28       11.95        1.47      9.25 o 
   1   4  28        2.26        7.40      8.33 o 
   2   4  28        0.51      -11.10      7.40 o 
   1   5  28        8.53        8.80      8.71 o 
   1   1  29        4.47        8.12      7.73 o 
   2   1  29        2.55        8.65      7.79 o 
   0   2  29       11.25       12.23      8.96 o 
   1   2  29        0.19       -1.43      7.03 o 
   2   2  29        4.68        7.03      7.63 o 
   1   3  29        0.08       -9.66      6.44 o 
   0   0  30        3.79        4.38     11.73 o 
                                                 
